# Supplementary material for: Consanguineous marriages, premarital screening, and genetic testing: a survey among Saudi university students
Source: Front Public Health. 2024 Mar 21;12:1328300. doi: 10.3389/fpubh.2024.1328300 (PMC10993994; doi:10.3389/fpubh.2024.1328300)
Supplement: Supplementary file 1 [file Data_Sheet_1.CSV]

Age_years	Agerecode	Gender	Nation	Youareenrolledinwhichofthefollowingcategory	Ifyouareunergradestudentsthenofwhichyear	Studentsofwhichfaculty	Faculty	Areaofresidence	Isanyofyourfamilymembersoccupationrelatedtohealthcare	Marritalstuatus	ParentsmonthlyincomeSaudiRiyal	Howmanyfamilymembersyouhave	Whatisthelevelofeducationofyourfather	Whatisthelevelofeducationofyourmother	Whatistheoccupationofyourfather	Whatistheoccupationofyourmother	Typeoffamily	Whatisyoursourceofinformationaboutconsanguinity	Isyourparentshaveconsanguineousmarriage	Ifyourparentshaveaconsanguineousmarriagewhichcategoryofcousinsdo	Isthereanyconsanguineousmarriageinthefamily	Whichofthefollowingdiseasescanbedetectedbypremaritalscreeningche	Doyouagreethatwhiledecidingregardingtheirchildrensmarriageinthef	Doyouagreethatwhiledecidingregardingtheirchildrensmarriageinth_A	Doyouagreethatwhiledecidingregardingtheirchildrensmarriageinth_B	Doyouagreethatgirlsparentsprefertohavetheirdaughterlivingnearthe	Doyouagreethatwhiledecidingtheirchildrensmarriageinthefamilypare	Doyouagreethatwhiledecidingtheirchildrensmarriageinthefamilypa_A	Ifyouareinapositiontodecideforyourmarriagewouldyouoptformarriage	Ifyourmarriageisarrangedwithoneofyourfirstcousinwouldyouoptforpr	Ifyourmarriageisarrangedwithoneofyourfirstcousinwouldyouoptforge	Inyouropinionlawandregulationshouldbantheconsanguineousmarriagei	A3_RECODED	A4_RECODED	A1_RECODED	A2_RECODED	A_score	A_scoreRec
23	2	2	2	2	5	7	1	1	0	3	3	6	4	3	1	5	1	3	0		1	1	2	2	2	2	2	2	1	1	1	1	1	1	1	1	4	1
25	2	1	1	2	5	7	1	2	0	3	1	6	4	3	3	5	2	2	0		1	4	2	2	2	2	2	2	1	1	1	1	1	1	1	1	4	1
24	2	1	1	2	6	7	1	1	0	2	5	6	5	5	1	3	2	2	0		0	3	2	2	2	1	2	2	1	1	1	1	1	1	1	1	4	1
19	1	1	1	2	2	7	1	2	0	3	1	6	5	4	3	5	1	3	0		1	1	1	1	1	2	1	1	1	1	1	1	1	1	1	1	4	1
19	1	1	1	2	2	7	1	1	0	3	1	6	4	4	3	5	2	2	0		0	3	1	1	1	2	1	2	1	1	1	1	1	1	1	1	4	1
24	2	1	1	2	6	7	1	1	0	3	3	4	5	5	1	3	2	2	0		1	1	2	2	2	2	2	2	1	1	1	1	1	1	1	1	4	1
21	1	1	1	2	1	8	2	2	1	3	5	4	5	5	2	2	2	2	1	2	0	1	0	0	0	0	0	0	1	1	1	1	1	1	1	1	4	1
20	1	1	1	2	1	4	2	2	1	3	5	5	5	4	1	5	2	3	1	3	1	4	0	2	1	2	2	2	1	1	1	1	1	1	1	1	4	1
19	1	1	1	2	1	3	2	1	0	3	2	6	5	4	3	5	2	2	0		1	4	0	2	2	2	1	2	1	1	1	1	1	1	1	1	4	1
22	2	1	1	2	4	7	1	2	0	3	1	4	5	4	3	5	1	1	0		1	1	0	0	0	2	1	2	1	1	1	1	1	1	1	1	4	1
20	1	1	1	2	1	8	2	2	0	3	4	3	4	5	6	5	1	1	0		1	1	2	2	1	2	0	1	1	1	1	1	1	1	1	1	4	1
19	1	1	1	2	1	8	2	1	0	3	4	4	5	5	1	1	1	3	1	2	1	1	2	2	2	2	1	2	0	1	1	0	1	-1	-1	1	0	0
22	2	1	2	2	1	8	2	2	1	3	1	3	5	5	3	3	2	1	1	2	1	1	1	1	2	2	0	2	0	0	1	1	1	1	-1	-1	0	0
21	1	1	1	2	1	3	2	2	0	3	4	4	5	4	3	5	2	1	0		1	4	0	1	2	1	2	2	1	1	1	1	1	1	1	1	4	1
22	2	1	1	2	4	4	2	2	1	3	2	3	5	5	3	3	1	1	1	3	1	4	1	0	0	2	0	2	1	1	1	0	1	-1	1	1	2	1
19	1	1	1	2	2	4	2	2	1	3	2	3	5	5	3	3	1	1	1	2	1	4	1	2	1	2	1	1	0	0	1	0	1	-1	-1	-1	-2	0
22	2	1	1	2	4	2	2	2	0	3	5	5	5	5	3	3	1	1	1	2	1	4	1	1	2	2	0	0	1	1	1	1	1	1	1	1	4	1
21	1	1	1	2	4	4	2	2	0	3	5	3	5	5	2	2	1	2	0		1	1	1	2	1	2	0	0	1	1	1	1	1	1	1	1	4	1
23	2	2	1	2	4	6	2	2	1	3	5	5	4	4	3	3	2	1	1	3	1	4	1	2	2	0	2	2	1	0	1	0	1	-1	1	-1	0	0
22	2	2	1	1	7	8	2	2	1	2	5	1	5	5	6	1	2	2	1	3	1	1	1	1	1	1	1	0	0	1	1	1	1	1	-1	1	2	1
21	1	2	1	2	4	7	1	2	1	3	4	4	5	5	1	1	1	2	1	2	1	4	1	1	1	2	0	2	1	0	0	0	-1	-1	1	-1	-2	0
21	1	2	1	2	4	7	1	2	1	3	4	4	5	5	1	1	1	2	1	2	1	4	1	1	1	2	0	2	1	0	0	0	-1	-1	1	-1	-2	0
20	1	1	1	2	2	7	1	2	0	3	4	4	5	5	1	1	2	2	0		1	4	0	0	1	2	1	2	1	1	1	1	1	1	1	1	4	1
20	1	1	1	2	2	7	1	2	0	3	5	4	5	5	1	5	2	3	0		1	1	0	0	0	2	0	0	1	1	1	1	1	1	1	1	4	1
20	1	1	1	2	2	7	1	2	0	3	4	3	4	5	6	1	2	1	1	3	1	1	0	0	2	2	2	2	1	1	1	1	1	1	1	1	4	1
20	1	1	1	2	2	7	1	1	0	3	4	3	4	5	3	1	1	2	0		1	3	0	1	0	0	0	0	1	1	1	1	1	1	1	1	4	1
21	1	1	1	2	2	7	1	1	0	3	3	3	2	5	6	3	2	1	1	2	1	4	1	1	0	1	2	1	1	1	1	1	1	1	1	1	4	1
20	1	1	1	2	2	7	1	2	0	3	5	2	5	5	3	1	2	1	0		1	4	0	0	0	2	0	0	1	1	1	1	1	1	1	1	4	1
20	1	1	1	2	2	7	1	2	0	3	1	4	5	5	3	5	1	1	1	3	1	4	1	2	2	2	1	1	1	1	1	1	1	1	1	1	4	1
20	1	1	1	2	2	7	1	2	0	3	3	3	5	5	2	1	1	1	1	2	0	4	0	0	0	2	0	2	1	1	1	1	1	1	1	1	4	1
20	1	1	1	2	2	7	1	2	0	3	2	3	5	4	1	1	1	2	1	3	1	1	0	0	0	2	0	0	1	1	1	1	1	1	1	1	4	1
20	1	1	1	2	2	7	1	2	0	3	5	3	5	4	2	2	2	1	0		1	4	0	0	0	0	0	0	1	1	1	1	1	1	1	1	4	1
20	1	1	1	2	2	7	1	2	0	3	5	6	5	4	3	3	1	2	1	3	1	4	2	2	1	0	0	2	1	0	1	1	1	1	1	-1	2	1
19	1	1	1	2	2	7	1	2	1	3	2	4	5	4	3	5	1	2	0		1	1	1	0	0	0	1	1	1	1	1	1	1	1	1	1	4	1
20	1	1	1	2	2	7	1	2	0	3	4	3	4	4	2	5	2	1	0		1	4	0	0	0	1	1	2	1	1	1	1	1	1	1	1	4	1
28	3	1	1	1	7	3	2	2	0	2	2	2	5	5	2	2	1	1	1	3	1	4	1	0	0	2	0	1	1	0	1	1	1	1	1	-1	2	1
22	2	1	1	2	4	7	1	2	0	3	5	4	5	5	2	2	1	3	0		1	1	0	2	2	2	2	2	1	1	1	1	1	1	1	1	4	1
20	1	1	1	2	2	7	1	1	0	3	2	3	4	5	3	2	1	3	0		0	1	1	0	2	2	2	2	1	1	1	1	1	1	1	1	4	1
20	1	1	1	2	2	7	1	1	0	3	5	4	5	5	3	3	2	2	0		1	4	2	2	0	2	1	2	1	1	1	1	1	1	1	1	4	1
19	1	1	1	2	2	7	1	2	0	3	5	4	5	5	1	5	1	3	1	2	1	1	0	0	1	2	2	2	1	1	1	1	1	1	1	1	4	1
22	2	1	1	1	7	7	1	2	0	3	1	4	5	5	2	1	1	3	1	2	1	4	0	0	0	2	0	2	1	0	1	1	1	1	1	-1	2	1
18	1	1	1	2	6	7	1	2	0	3	2	5	5	5	2	5	2	2	0		1	4	0	0	0	2	2	0	1	1	1	1	1	1	1	1	4	1
23	2	2	1	1	7	3	2	2	1	3	5	3	5	5	1	1	2	1	0		0	4	0	0	0	2	1	1	1	0	1	1	1	1	1	-1	2	1
22	2	2	1	2	3	3	2	2	1	3	5	2	5	5	3	5	2	1	1	2	1	4	1	1	1	2	2	2	0	1	1	1	1	1	-1	1	2	1
21	1	1	1	2	3	7	1	2	0	3	2	3	5	5	3	5	2	1	0		1	1	1	2	2	2	1	2	1	1	1	1	1	1	1	1	4	1
26	3	1	1	1	7	3	2	2	0	3	3	3	3	5	3	5	1	1	0		1	4	0	0	2	1	0	2	1	1	1	1	1	1	1	1	4	1
26	3	2	1	1	7	3	2	2	0	3	2	6	2	3	3	5	2	1	0		1	1	0	0	0	0	0	0	1	0	0	0	-1	-1	1	-1	-2	0
18	1	1	1	2	1	7	1	2	0	3	5	5	5	5	3	3	2	1	1	2	1	1	2	0	2	1	1	2	0	1	1	1	1	1	-1	1	2	1
20	1	2	1	2	1	8	2	2	1	3	4	4	5	4	2	1	1	1	0		0	2	0	0	0	1	0	0	1	0	1	0	1	-1	1	-1	0	0
19	1	1	1	1	7	7	1	2	1	3	3	6	1	1	1	5	1	1	1	2	1	4	0	0	0	2	2	2	1	0	1	1	1	1	1	-1	2	1
19	1	1	1	1	7	7	1	2	1	3	3	6	1	1	1	5	1	1	1	2	1	4	0	0	0	0	0	0	0	1	1	1	1	1	-1	1	2	1
21	1	1	1	2	2	3	2	2	0	3	1	3	3	3	3	5	2	1	1	3	1	2	1	1	1	0	0	1	0	0	0	1	-1	1	-1	-1	-2	0
24	2	2	1	1	7	3	2	1	0	3	4	4	5	4	3	5	1	2	1	2	1	1	0	0	2	0	0	0	1	1	1	1	1	1	1	1	4	1
18	1	1	1	1	7	7	1	2	1	3	4	4	5	3	1	5	1	1	0		1	1	0	0	0	0	2	2	1	1	1	1	1	1	1	1	4	1
18	1	1	1	1	7	9	2	2	0	3	2	4	5	5	3	1	2	2	0		0	4	0	0	0	2	1	2	1	1	1	1	1	1	1	1	4	1
19	1	2	1	2	1	8	2	1	0	3	1	3	5	5	1	5	1	1	0		1	4	0	1	0	2	1	2	1	1	1	1	1	1	1	1	4	1
20	1	1	1	2	2	3	2	1	0	3	2	4	4	3	3	5	2	2	1	2	1	4	0	1	0	2	2	2	1	1	1	1	1	1	1	1	4	1
25	2	2	2	1	7	7	1	2	0	3	4	5	3	5	3	1	1	2	0		1	4	2	2	1	1	0	2	1	1	1	1	1	1	1	1	4	1
24	2	1	1	2	6	8	2	2	0	3	2	3	4	5	2	1	1	2	1	2	1	1	0	0	2	2	0	0	1	1	1	1	1	1	1	1	4	1
21	1	1	2	2	4	7	1	2	1	3	4	2	5	5	2	2	1	3	0		1	1	1	2	1	2	1	1	1	1	1	0	1	-1	1	1	2	1
24	2	2	1	2	5	3	2	2	0	3	5	4	4	5	3	3	2	1	1	2	1	1	2	2	2	2	1	2	1	0	1	0	1	-1	1	-1	0	0
24	2	1	1	1	7	7	1	2	0	3	1	5	2	1	3	5	1	2	0		1	4	2	2	0	2	0	2	1	1	1	1	1	1	1	1	4	1
25	2	2	1	1	7	7	1	2	0	3	3	4	3	3	3	5	2	1	1	3	1	4	1	1	1	1	1	1	1	0	0	1	-1	1	1	-1	0	0
23	2	2	1	1	7	3	2	2	1	3	2	2	5	5	1	3	1	1	0		1	4	1	1	1	2	1	1	1	1	1	0	1	-1	1	1	2	1
22	2	2	1	2	5	4	2	2	1	3	3	3	5	5	3	3	1	3	1	3	1	4	2	2	2	2	2	2	1	1	1	1	1	1	1	1	4	1
23	2	2	1	2	3	7	1	2	1	3	5	6	5	5	3	5	1	1	0		0	4	0	1	1	2	2	0	1	1	1	0	1	-1	1	1	2	1
22	2	2	1	2	4	8	2	2	0	3	4	4	5	5	6	2	1	1	0		1	4	2	1	1	2	0	1	0	1	1	0	1	-1	-1	1	0	0
22	2	2	2	2	1	9	2	2	0	3	2	6	5	4	6	5	1	1	0		1	4	1	0	0	0	0	0	1	0	0	1	-1	1	1	-1	0	0
18	1	2	1	2	1	6	2	2	0	3	5	4	5	5	3	3	2	3	0		1	4	2	2	2	2	1	2	0	1	1	1	1	1	-1	1	2	1
23	2	2	1	2	3	6	2	2	0	3	1	2	4	3	6	5	1	1	0		0	2	2	0	2	2	1	2	0	0	0	1	-1	1	-1	-1	-2	0
22	2	2	1	1	7	8	2	2	0	3	2	4	5	3	1	5	2	3	0		0	4	2	1	1	0	1	2	0	0	0	1	-1	1	-1	-1	-2	0
22	2	2	1	1	7	6	2	2	0	3	2	4	3	4	1	5	1	2	1	3	1	4	0	0	0	1	2	2	0	1	0	0	-1	-1	-1	1	-2	0
22	2	2	1	2	4	8	2	2	0	3	4	2	5	5	3	2	2	2	0		1	4	2	1	2	2	0	1	0	0	1	0	1	-1	-1	-1	-2	0
22	2	2	2	1	7	6	2	2	1	3	1	4	5	5	6	5	1	3	0		1	1	1	0	1	1	0	2	0	1	1	1	1	1	-1	1	2	1
21	1	2	1	2	3	8	2	2	0	3	4	3	5	5	1	1	2	3	0		1	1	1	1	2	0	0	0	1	1	1	1	1	1	1	1	4	1
19	1	2	1	2	1	6	2	2	1	3	4	2	5	5	1	3	2	1	0		1	4	0	0	0	1	2	2	1	0	1	1	1	1	1	-1	2	1
19	1	2	1	2	1	8	2	2	0	3	2	3	5	5	2	1	1	3	0		1	4	2	0	2	1	0	2	1	1	1	0	1	-1	1	1	2	1
20	1	2	1	2	2	7	1	2	1	3	4	3	5	5	2	5	1	1	0		0	1	0	0	0	2	1	2	1	1	1	1	1	1	1	1	4	1
23	2	2	1	1	7	3	2	2	1	3	1	3	3	4	3	3	2	2	0		1	1	1	0	2	1	0	2	0	1	1	1	1	1	-1	1	2	1
20	1	2	1	2	1	6	2	2	0	3	4	4	4	4	1	3	1	1	0		0	1	0	0	0	2	1	2	1	1	1	1	1	1	1	1	4	1
22	2	2	1	2	4	8	2	2	0	3	1	2	4	1	3	5	1	2	0		1	1	0	0	2	1	1	1	1	0	1	1	1	1	1	-1	2	1
20	1	2	1	1	7	7	1	2	1	2	5	3	5	5	3	3	2	3	1	1	1	4	2	1	1	2	1	0	0	1	1	0	1	-1	-1	1	0	0
19	1	2	1	2	1	8	2	2	0	3	4	3	5	5	1	5	2	1	1	3	1	4	0	0	0	1	0	0	1	1	1	1	1	1	1	1	4	1
23	2	2	1	1	7	4	2	2	0	3	4	3	4	3	1	5	2	1	1	3	0	1	2	1	2	2	2	0	1	1	1	1	1	1	1	1	4	1
19	1	2	1	2	1	8	2	2	0	3	4	5	4	5	1	1	1	1	0		1	2	1	2	2	1	0	2	0	1	0	0	-1	-1	-1	1	-2	0
22	2	2	1	2	4	6	2	2	1	3	2	2	5	5	3	1	2	1	1	2	1	4	1	1	1	2	1	1	1	1	1	1	1	1	1	1	4	1
19	1	2	1	2	1	10	2	2	1	3	2	5	4	4	1	5	2	1	1	3	1	1	1	1	1	1	1	1	0	1	1	1	1	1	-1	1	2	1
23	2	2	1	1	7	3	2	2	0	2	2	1	5	5	3	6	2	1	1	2	1	4	2	2	2	2	1	2	1	1	1	0	1	-1	1	1	2	1
22	2	2	1	2	4	6	2	2	1	3	5	3	4	4	1	5	1	3	0		1	1	1	1	2	2	2	2	0	1	1	1	1	1	-1	1	2	1
19	1	2	1	2	1	8	2	2	0	3	4	4	5	4	3	5	1	2	0		0	4	1	0	2	0	0	2	1	1	1	1	1	1	1	1	4	1
25	2	2	1	1	7	2	2	2	0	3	5	4	5	4	1	5	1	3	0		1	4	1	1	2	2	0	1	1	1	1	1	1	1	1	1	4	1
19	1	2	1	2	1	8	2	2	1	3	5	3	5	5	2	5	1	3	0		0	4	0	0	0	1	0	0	1	1	1	1	1	1	1	1	4	1
23	2	2	1	1	7	3	2	2	1	3	3	4	5	5	1	1	2	1	1	3	1	4	0	0	0	0	0	0	1	0	0	0	-1	-1	1	-1	-2	0
22	2	2	1	1	7	7	1	2	0	3	5	4	5	4	1	1	2	1	1	3	1	4	2	0	2	2	2	2	0	1	1	1	1	1	-1	1	2	1
24	2	2	1	1	7	6	2	2	1	3	1	4	5	5	3	3	2	2	0		1	4	0	0	0	1	0	0	1	1	1	1	1	1	1	1	4	1
23	2	2	1	2	4	7	1	2	0	3	3	3	5	4	2	5	2	2	0		1	4	2	2	2	2	0	1	0	1	1	1	1	1	-1	1	2	1
23	2	2	1	2	3	3	2	2	0	3	1	4	4	5	3	5	2	1	1	2	1	3	1	1	1	1	1	1	0	1	1	1	1	1	-1	1	2	1
22	2	2	1	2	3	7	1	2	1	3	4	3	5	5	1	1	2	2	1	3	1	4	1	0	2	2	1	2	1	1	1	1	1	1	1	1	4	1
23	2	2	1	1	7	3	2	2	0	3	1	4	4	5	3	3	2	1	0		1	1	1	1	1	2	0	1	1	0	1	0	1	-1	1	-1	0	0
22	2	2	1	2	4	7	1	2	0	3	1	3	4	5	2	1	2	2	0		1	1	2	1	2	2	0	2	0	1	0	1	-1	1	-1	1	0	0
18	1	2	1	2	1	6	2	2	1	3	5	4	5	5	1	1	2	2	0		0	4	1	1	2	0	0	2	1	0	1	1	1	1	1	-1	2	1
20	1	1	1	2	2	7	1	1	0	3	4	3	4	5	3	1	2	2	0		1	4	0	0	0	1	1	2	1	1	1	1	1	1	1	1	4	1
18	1	1	1	2	2	3	2	2	0	3	1	3	3	2	3	5	2	1	1	2	1	3	0	1	0	2	0	0	0	1	0	1	-1	1	-1	1	0	0
19	1	1	1	2	2	7	1	2	0	3	4	4	5	5	2	1	1	1	0		1	4	1	0	0	2	1	2	1	1	1	1	1	1	1	1	4	1
18	1	2	1	2	1	7	1	2	0	3	1	4	5	5	1	1	2	2	0		1	4	0	0	0	1	0	0	1	1	1	1	1	1	1	1	4	1
20	1	1	1	2	3	7	1	2	0	3	5	5	5	5	1	1	1	2	1	1	0	4	0	0	0	1	0	0	1	1	1	1	1	1	1	1	4	1
20	1	1	1	2	2	7	1	2	0	3	1	4	5	4	1	5	1	2	0		0	1	2	0	2	2	2	2	1	1	1	1	1	1	1	1	4	1
23	2	2	1	1	7	8	2	2	0	3	4	4	2	2	3	5	2	1	1	3	1	3	1	1	1	2	0	0	1	0	1	1	1	1	1	-1	2	1
20	1	1	1	2	2	3	2	2	1	3	5	3	5	5	2	1	1	1	1	3	1	4	1	1	1	1	1	1	1	0	1	1	1	1	1	-1	2	1
19	1	1	1	2	1	8	2	2	1	3	5	5	5	4	3	5	1	1	0		1	4	1	2	0	2	0	1	1	1	1	1	1	1	1	1	4	1
20	1	1	1	2	2	3	2	2	1	3	5	3	5	5	2	1	2	2	1	3	1	4	1	1	1	1	0	1	0	0	1	0	1	-1	-1	-1	-2	0
19	1	1	1	2	2	7	1	1	0	3	2	2	4	4	3	5	1	1	1	2	1	1	1	2	2	2	2	2	1	1	1	1	1	1	1	1	4	1
19	1	2	1	2	1	7	1	1	1	3	1	4	4	3	1	5	1	2	1	3	0	1	1	2	2	2	1	2	0	1	1	1	1	1	-1	1	2	1
23	2	1	1	2	5	8	2	2	0	3	5	4	5	5	3	1	2	1	0		1	4	2	0	1	2	1	2	1	1	1	1	1	1	1	1	4	1
20	1	1	1	1	7	2	2	2	0	3	1	4	5	4	3	5	1	2	1	3	1	4	1	1	1	1	1	1	1	1	1	1	1	1	1	1	4	1
19	1	1	1	2	1	8	2	2	0	3	4	3	3	5	3	1	1	2	0		1	4	2	2	2	2	2	2	0	1	1	0	1	-1	-1	1	0	0
18	1	1	1	2	1	7	1	2	0	3	5	3	5	5	1	5	1	1	1	3	1	4	1	1	1	1	1	2	1	1	1	1	1	1	1	1	4	1
20	1	1	1	2	1	7	1	2	1	3	2	6	5	2	3	5	2	3	0		1	1	2	2	2	2	2	2	1	1	1	0	1	-1	1	1	2	1
20	1	1	1	2	2	9	2	2	0	3	3	4	4	5	6	1	1	1	1	3	1	1	2	2	2	2	2	2	1	1	1	1	1	1	1	1	4	1
21	1	1	2	2	3	7	1	1	0	3	2	3	5	4	2	5	1	1	1	2	1	1	1	1	0	2	2	2	1	1	1	1	1	1	1	1	4	1
33	4	1	1	1	7	2	2	2	0	2	1	2	5	4	3	5	1	2	1	3	1	4	1	1	2	1	1	1	1	0	1	1	1	1	1	-1	2	1
22	2	1	1	2	4	8	2	2	1	3	4	1	5	5	3	1	1	1	0		1	4	1	0	0	2	1	1	1	1	1	1	1	1	1	1	4	1
18	1	1	1	1	7	6	2	2	1	3	3	3	3	2	1	5	1	1	1	2	1	4	1	0	1	2	2	2	1	1	1	1	1	1	1	1	4	1
21	1	1	1	2	4	3	2	2	1	3	1	2	4	4	3	1	1	1	0		1	1	1	2	2	0	2	2	1	1	1	1	1	1	1	1	4	1
23	2	1	1	1	7	3	2	2	0	2	2	2	1	2	2	5	1	1	0		0	1	0	0	0	0	0	0	1	1	1	1	1	1	1	1	4	1
22	2	1	1	2	4	4	2	2	0	3	1	4	4	5	2	1	1	2	0		0	4	0	0	0	1	2	2	1	1	1	1	1	1	1	1	4	1
23	2	1	1	2	5	7	1	2	1	3	2	6	4	1	3	5	2	1	0		1	4	1	1	1	2	1	2	1	1	1	1	1	1	1	1	4	1
20	1	1	1	2	3	4	2	2	1	3	3	4	4	5	1	5	2	1	0		1	1	1	2	2	2	0	0	1	0	1	1	1	1	1	-1	2	1
20	1	1	1	2	2	7	1	2	0	3	1	4	4	5	2	1	1	3	0		0	4	0	0	0	0	0	0	1	1	1	1	1	1	1	1	4	1
23	2	1	1	1	7	9	2	2	0	3	5	5	5	5	1	5	1	2	0		1	3	0	0	0	2	2	2	1	1	1	1	1	1	1	1	4	1
23	2	1	1	2	5	7	1	2	0	3	1	6	5	5	1	1	2	1	1	3	1	1	0	0	1	2	1	2	1	1	1	0	1	-1	1	1	2	1
19	1	1	1	2	2	3	2	2	0	3	4	4	4	5	3	1	2	3	1	2	1	4	1	0	1	2	2	2	1	1	1	1	1	1	1	1	4	1
21	1	1	1	2	2	3	2	2	1	3	3	3	5	5	1	2	2	2	0		1	1	2	1	2	2	0	0	1	1	1	1	1	1	1	1	4	1
24	2	1	1	1	7	4	2	2	0	2	1	6	4	4	6	5	2	1	0		1	4	2	2	0	2	0	1	0	1	1	1	1	1	-1	1	2	1
20	1	1	1	2	1	7	1	2	1	3	4	5	5	5	1	1	2	1	1	2	1	2	0	1	2	0	2	2	1	1	1	1	1	1	1	1	4	1
19	1	1	1	2	1	9	2	2	0	3	3	3	5	5	1	6	2	3	1	2	1	2	0	0	0	0	0	0	1	0	0	1	-1	1	1	-1	0	0
24	2	1	1	1	7	7	1	2	0	3	3	5	5	2	3	5	1	1	0		1	1	2	0	2	2	1	2	1	1	1	0	1	-1	1	1	2	1
21	1	1	1	2	3	3	2	2	0	3	5	3	4	5	2	1	2	2	0		0	4	0	0	0	1	0	1	1	1	1	1	1	1	1	1	4	1
45	4	1	1	1	7	7	1	2	0	2	3	3	5	4	1	1	1	2	1	2	1	4	1	1	1	1	1	1	1	0	1	1	1	1	1	-1	2	1
20	1	1	1	2	2	7	1	2	0	3	3	3	5	5	1	1	2	2	0		0	1	0	0	0	0	2	1	1	1	1	1	1	1	1	1	4	1
20	1	1	1	2	5	7	1	1	0	3	5	5	5	5	1	1	1	3	0		1	4	2	2	2	2	0	2	1	1	0	0	-1	-1	1	1	0	0
20	1	1	1	2	3	3	2	1	0	2	1	1	5	4	1	5	1	1	1	3	1	1	2	1	2	2	1	2	0	0	1	1	1	1	-1	-1	0	0
21	1	1	1	2	3	7	1	2	0	3	2	5	4	5	2	1	2	2	0		0	1	0	0	0	1	1	2	1	1	1	1	1	1	1	1	4	1
20	1	1	1	1	7	7	1	2	0	3	5	4	4	5	3	1	1	1	1	3	1	4	1	0	1	2	0	2	1	1	1	0	1	-1	1	1	2	1
20	1	1	1	2	2	3	2	2	1	3	1	3	4	4	1	5	2	2	0		0	4	2	2	2	2	1	2	1	1	1	1	1	1	1	1	4	1
20	1	1	1	2	2	7	1	2	0	3	4	3	5	5	3	1	1	1	1	1	1	4	0	0	0	2	1	1	1	1	1	1	1	1	1	1	4	1
20	1	1	1	2	2	7	1	2	1	2	1	5	4	1	1	5	1	2	0		1	4	0	0	0	0	0	0	1	1	1	1	1	1	1	1	4	1
19	1	1	1	2	1	3	2	2	0	3	1	4	4	2	2	5	1	1	1	2	1	4	1	2	0	2	0	2	1	1	1	0	1	-1	1	1	2	1
31	4	1	1	1	7	3	2	2	0	2	2	2	5	2	3	5	1	2	0		1	1	0	0	2	2	2	2	1	0	1	1	1	1	1	-1	2	1
27	3	1	1	1	7	3	2	2	0	3	3	4	5	3	3	5	2	3	1	2	1	2	0	0	0	0	0	0	1	0	0	0	-1	-1	1	-1	-2	0
24	2	1	1	1	7	8	2	2	0	3	2	2	4	1	1	5	1	2	1	3	1	4	1	2	2	0	1	1	1	1	1	1	1	1	1	1	4	1
19	1	1	1	2	4	7	1	2	1	3	4	4	5	5	1	1	1	1	1	1	1	3	0	2	0	2	2	2	0	0	1	1	1	1	-1	-1	0	0
24	2	1	1	1	7	7	1	2	0	3	3	4	5	4	1	5	1	3	1	2	1	1	0	0	1	2	1	1	1	1	1	1	1	1	1	1	4	1
18	1	1	2	2	2	8	2	2	0	3	3	4	4	4	6	5	1	2	0		1	4	0	0	0	2	1	2	1	1	1	1	1	1	1	1	4	1
28	3	1	1	1	7	7	1	1	1	3	2	4	5	2	3	5	2	3	0		1	4	0	1	1	2	2	0	1	0	1	1	1	1	1	-1	2	1
20	1	1	1	1	7	3	2	2	1	3	4	4	5	4	3	5	2	1	0		0	4	0	0	0	0	0	0	1	0	0	0	-1	-1	1	-1	-2	0
20	1	1	1	2	2	9	2	2	1	3	3	1	5	1	1	5	2	2	1	3	1	4	1	2	2	0	2	1	1	1	1	1	1	1	1	1	4	1
37	4	1	1	1	7	2	2	2	0	3	2	2	5	4	3	5	2	1	0		1	1	1	1	2	2	1	0	1	1	1	0	1	-1	1	1	2	1
21	1	1	2	2	3	7	1	1	0	3	2	3	5	4	2	5	1	1	1	2	1	1	1	1	0	2	2	0	1	1	1	1	1	1	1	1	4	1
18	1	1	1	2	3	8	2	2	0	3	5	4	5	5	2	5	1	1	1	3	1	4	0	0	1	2	1	2	1	1	1	1	1	1	1	1	4	1
33	4	1	1	1	7	3	2	2	0	3	1	3	5	1	3	5	1	1	1	2	1	1	0	0	0	1	2	0	1	1	1	1	1	1	1	1	4	1
18	1	1	1	1	7	7	1	1	0	3	1	4	4	4	1	5	1	2	1	3	1	4	1	1	1	1	1	1	1	1	1	1	1	1	1	1	4	1
30	4	1	1	1	7	7	1	2	1	3	1	2	1	3	4	5	2	2	1	3	1	3	2	1	1	1	1	1	0	0	0	1	-1	1	-1	-1	-2	0
19	1	1	1	2	2	3	2	2	1	3	5	5	4	4	2	5	2	2	0		0	4	0	0	2	2	0	2	1	1	1	1	1	1	1	1	4	1
24	2	1	1	1	7	7	1	2	0	3	5	4	5	5	2	3	1	3	1	3	1	4	0	0	1	2	0	2	1	1	1	1	1	1	1	1	4	1
23	2	1	1	2	5	4	2	2	0	3	4	4	4	4	3	5	1	3	1	3	1	4	0	0	0	1	1	2	1	1	1	1	1	1	1	1	4	1
29	3	1	1	1	7	7	1	2	0	2	3	1	2	1	3	5	2	2	1	2	1	1	0	0	0	1	0	0	1	0	1	1	1	1	1	-1	2	1
19	1	1	1	2	1	7	1	2	0	3	5	4	5	5	1	1	1	1	0		1	4	0	1	2	2	2	2	1	1	1	1	1	1	1	1	4	1
24	2	1	1	1	7	7	1	2	0	3	1	2	3	3	6	5	2	2	1	2	1	4	0	0	0	0	0	0	0	1	1	1	1	1	-1	1	2	1
22	2	1	1	2	5	7	1	2	1	3	5	5	5	5	3	1	1	1	0		0	4	0	0	0	2	1	2	1	1	1	1	1	1	1	1	4	1
21	1	1	1	2	4	8	2	2	0	3	5	4	5	5	3	2	2	1	1	3	1	4	2	1	2	2	2	1	1	1	1	1	1	1	1	1	4	1
21	1	1	1	2	2	8	2	2	0	3	1	5	3	5	3	5	1	1	1	2	1	1	0	0	0	2	1	1	1	1	1	1	1	1	1	1	4	1
18	1	1	1	2	1	9	2	2	0	3	4	3	5	5	2	1	1	2	0		1	4	2	2	2	2	2	2	1	1	1	1	1	1	1	1	4	1
23	2	1	1	1	7	9	2	2	0	3	5	5	5	5	3	1	2	1	1	2	1	4	2	1	2	2	2	2	1	1	1	1	1	1	1	1	4	1
20	1	1	1	2	3	8	2	2	1	2	5	5	5	5	1	5	2	1	0		1	1	0	1	0	2	2	2	1	1	1	1	1	1	1	1	4	1
18	1	1	1	2	1	8	2	2	0	3	5	4	5	4	1	5	1	1	1	2	1	4	1	0	0	1	0	0	1	0	1	1	1	1	1	-1	2	1
23	2	1	1	1	7	2	2	2	1	2	1	2	5	3	3	5	2	1	1	3	1	1	1	2	2	2	2	1	1	1	1	1	1	1	1	1	4	1
23	2	1	1	2	5	7	1	2	0	3	1	6	3	2	3	5	2	2	0		1	4	2	2	2	1	0	1	1	1	1	1	1	1	1	1	4	1
33	4	1	1	1	7	2	2	2	1	2	3	2	5	5	1	5	2	1	0		1	1	0	0	0	2	0	1	1	1	1	1	1	1	1	1	4	1
44	4	1	1	1	7	10	2	2	1	2	4	4	5	3	3	5	1	1	0		0	4	0	0	0	2	0	0	1	1	1	1	1	1	1	1	4	1
19	1	1	1	2	1	8	2	2	1	3	3	4	5	5	1	5	1	1	0		1	4	0	1	2	2	2	2	1	1	1	1	1	1	1	1	4	1
20	1	1	1	2	1	3	2	2	1	3	2	5	5	4	1	5	1	1	1	2	1	4	0	0	0	2	0	2	1	1	1	1	1	1	1	1	4	1
19	1	1	1	2	1	7	1	2	0	3	1	3	4	5	1	1	2	2	0		1	4	0	0	1	1	1	1	1	0	0	0	-1	-1	1	-1	-2	0
20	1	1	1	2	2	3	2	2	1	3	2	4	3	5	3	5	1	2	0		0	4	0	0	0	2	0	0	1	1	1	1	1	1	1	1	4	1
23	2	1	1	1	7	4	2	2	0	3	5	1	5	5	3	5	2	1	0		1	4	2	2	0	0	1	1	1	1	1	1	1	1	1	1	4	1
19	1	1	1	2	1	7	1	2	0	3	4	3	4	5	2	5	2	1	0		1	4	0	1	0	2	2	2	1	1	1	1	1	1	1	1	4	1
19	1	2	1	2	1	3	2	2	1	3	3	3	4	5	6	5	1	1	1	3	1	4	1	1	1	1	0	1	1	1	1	1	1	1	1	1	4	1
21	1	1	2	2	1	4	2	2	0	3	1	2	3	2	3	5	2	1	0		1	4	0	0	1	1	2	2	1	0	1	0	1	-1	1	-1	0	0
23	2	1	1	1	7	4	2	2	1	3	1	5	2	4	3	5	2	1	0		0	4	0	0	0	0	0	0	1	1	1	1	1	1	1	1	4	1
22	2	1	1	2	4	4	2	2	1	3	2	6	3	2	3	5	1	2	0		1	4	0	0	2	2	2	1	1	0	1	0	1	-1	1	-1	0	0
47	4	1	1	1	7	10	2	2	1	2	4	4	5	5	1	5	1	1	0		0	4	1	0	2	2	1	2	1	1	1	1	1	1	1	1	4	1
21	1	1	1	2	3	7	1	2	1	3	3	6	4	2	1	5	1	1	1	3	1	4	2	2	2	2	0	2	0	1	1	1	1	1	-1	1	2	1
21	1	1	1	2	2	7	1	2	1	3	2	4	5	5	1	1	1	1	1	1	1	4	1	0	2	2	1	2	1	1	1	1	1	1	1	1	4	1
18	1	1	1	2	1	7	1	2	0	3	4	6	5	5	1	5	1	2	1	2	1	4	0	0	2	1	2	2	1	1	1	1	1	1	1	1	4	1
19	1	1	1	2	1	6	2	2	0	3	5	4	4	5	3	1	1	1	1	3	0	4	1	1	0	2	2	1	1	0	1	0	1	-1	1	-1	0	0
24	2	1	1	1	7	2	2	2	1	2	5	3	5	4	3	3	2	1	0		0	3	0	0	0	0	0	0	1	1	1	1	1	1	1	1	4	1
20	1	1	1	2	1	8	2	2	0	3	1	5	3	4	3	5	2	1	1	2	1	4	1	1	1	1	1	1	0	1	1	1	1	1	-1	1	2	1
21	1	1	1	2	4	9	2	2	1	3	5	4	5	5	3	1	2	1	1	3	1	1	1	0	1	2	0	2	1	1	1	0	1	-1	1	1	2	1
23	2	1	1	1	7	4	2	2	1	3	5	5	5	4	1	5	2	2	1	2	1	4	1	0	0	0	0	0	1	1	1	1	1	1	1	1	4	1
22	2	1	1	2	4	4	2	2	0	3	5	3	5	5	2	5	1	1	0		0	4	1	1	1	2	1	0	1	1	1	0	1	-1	1	1	2	1
20	1	1	2	2	1	3	2	2	1	3	5	5	5	5	2	5	1	2	0		1	4	1	0	1	2	0	0	1	1	1	1	1	1	1	1	4	1
21	1	1	1	2	2	7	1	2	0	3	3	4	2	3	3	5	1	1	1	2	1	1	0	0	0	2	1	2	1	0	1	0	1	-1	1	-1	0	0
24	2	1	1	1	7	8	2	2	0	3	3	6	5	2	3	5	2	2	0		1	4	0	0	0	2	2	0	1	1	1	0	1	-1	1	1	2	1
22	2	1	1	2	4	4	2	1	0	3	2	2	3	5	1	1	1	3	1	2	1	1	1	0	2	1	0	2	0	1	1	1	1	1	-1	1	2	1
39	4	1	1	1	7	7	1	2	1	2	5	2	2	1	3	5	1	1	0		1	4	0	0	0	2	2	2	1	1	1	1	1	1	1	1	4	1
20	1	1	1	2	1	7	1	1	0	3	2	6	3	5	1	1	2	1	1	3	1	4	0	0	0	0	0	0	0	1	1	1	1	1	-1	1	2	1
21	1	1	1	1	7	4	2	2	1	3	4	5	5	5	3	5	2	1	1	3	1	4	2	2	2	1	0	1	0	0	0	0	-1	-1	-1	-1	-4	0
21	1	1	1	2	3	7	1	1	1	3	2	4	5	5	1	3	1	2	0		0	4	2	2	1	2	0	2	1	1	1	1	1	1	1	1	4	1
25	2	1	1	1	7	7	1	2	0	3	5	2	4	4	3	3	1	1	1	3	0	4	0	0	2	2	2	2	1	1	1	1	1	1	1	1	4	1
23	2	1	1	1	7	7	1	2	0	3	5	4	5	5	1	3	2	1	0		1	4	2	1	2	2	1	2	1	1	1	1	1	1	1	1	4	1
20	1	1	1	2	2	4	2	2	1	3	4	5	5	5	1	5	1	1	1	3	1	4	1	0	0	0	0	0	1	1	1	1	1	1	1	1	4	1
21	1	1	1	2	3	6	2	2	1	3	2	4	4	2	3	5	1	2	1	2	1	4	1	1	2	2	0	2	0	1	1	1	1	1	-1	1	2	1
20	1	1	1	1	7	6	2	2	0	3	3	4	5	5	6	3	2	1	0		1	4	0	1	0	2	0	2	1	1	1	1	1	1	1	1	4	1
23	2	2	1	2	3	7	1	2	1	3	2	4	3	5	3	5	2	3	0		1	4	0	0	0	1	1	2	1	0	0	0	-1	-1	1	-1	-2	0
26	3	1	1	1	7	3	2	2	0	3	5	3	5	5	3	3	2	1	0		0	4	1	1	2	2	0	1	1	0	0	1	-1	1	1	-1	0	0
20	1	1	1	2	2	9	2	2	1	3	5	3	5	5	1	2	1	1	0		1	4	0	1	1	1	1	1	1	0	1	1	1	1	1	-1	2	1
21	1	1	1	2	3	3	2	2	0	3	2	2	5	5	1	1	1	2	1	2	1	4	1	1	1	2	1	1	0	0	1	1	1	1	-1	-1	0	0
20	1	1	1	2	3	8	2	2	0	3	3	4	5	4	3	5	2	1	1	3	1	4	1	1	1	2	1	0	1	1	1	1	1	1	1	1	4	1
21	1	1	1	2	2	6	2	2	0	3	3	3	4	5	1	5	1	2	0		1	1	1	0	0	2	1	1	1	1	1	1	1	1	1	1	4	1
20	1	1	1	2	2	3	2	2	1	3	5	5	5	5	3	1	1	1	0		0	1	1	2	1	2	0	0	1	0	1	1	1	1	1	-1	2	1
44	4	1	1	1	7	3	2	2	0	2	4	2	4	5	1	5	1	1	1	2	1	4	0	0	0	2	0	0	1	1	1	1	1	1	1	1	4	1
22	2	1	1	1	7	7	1	1	0	3	5	3	5	4	1	5	2	2	0		1	1	0	0	0	0	0	0	1	1	1	1	1	1	1	1	4	1
18	1	1	1	2	1	4	2	2	0	3	5	4	5	5	1	1	2	2	0		1	1	2	2	2	2	2	2	1	1	1	1	1	1	1	1	4	1
20	1	1	1	2	2	3	2	2	1	3	3	3	5	5	1	1	1	3	1	2	1	4	0	0	0	2	1	2	1	1	1	1	1	1	1	1	4	1
21	1	1	1	2	3	8	2	2	1	3	4	5	4	5	1	2	1	1	0		1	4	0	1	2	2	2	1	1	1	1	1	1	1	1	1	4	1
20	1	1	1	2	2	7	1	2	0	3	1	3	5	5	1	5	2	1	0		1	1	1	0	0	2	1	1	1	0	1	1	1	1	1	-1	2	1
25	2	1	1	2	4	3	2	2	0	3	2	4	3	4	3	3	1	2	0		1	4	0	0	0	0	0	0	1	1	1	1	1	1	1	1	4	1
23	2	1	1	2	5	3	2	1	0	3	2	4	3	4	3	3	1	2	0		1	1	0	2	0	0	0	2	1	1	1	1	1	1	1	1	4	1
26	3	1	1	1	7	3	2	2	0	2	3	2	5	5	1	5	1	1	1	2	1	1	0	0	1	2	0	2	1	1	1	1	1	1	1	1	4	1
22	2	1	1	1	7	7	1	2	1	3	1	4	4	4	6	5	1	1	0		1	1	0	0	0	1	0	0	1	1	1	1	1	1	1	1	4	1
21	1	1	1	2	4	8	2	2	1	3	3	3	5	4	3	5	2	2	1	3	1	4	0	1	2	2	1	2	1	1	1	1	1	1	1	1	4	1
21	1	1	1	2	3	7	1	2	1	3	4	3	5	5	1	5	1	1	1	2	1	4	0	1	0	0	1	1	1	1	1	1	1	1	1	1	4	1
22	2	1	1	1	7	7	1	2	1	3	1	5	3	1	3	5	2	1	1	3	1	1	0	2	0	2	2	2	1	1	1	1	1	1	1	1	4	1
22	2	1	1	2	6	7	1	2	0	3	4	3	5	5	2	5	1	1	1	3	1	1	0	0	2	0	2	2	1	1	1	1	1	1	1	1	4	1
22	2	1	1	2	4	7	1	2	0	3	3	3	5	5	1	5	2	2	1	3	1	4	1	1	1	1	1	1	0	1	1	1	1	1	-1	1	2	1
21	1	1	1	2	3	7	1	2	1	3	3	3	5	5	2	5	1	2	0		1	4	0	0	0	2	1	2	1	1	1	1	1	1	1	1	4	1
22	2	1	1	1	7	7	1	1	0	2	2	4	4	3	3	5	2	2	0		1	4	0	0	1	2	2	1	1	1	1	1	1	1	1	1	4	1
20	1	1	1	2	1	6	2	2	0	3	1	6	2	1	3	5	2	2	0		1	1	0	1	0	1	1	2	1	1	1	1	1	1	1	1	4	1
20	1	1	1	2	4	4	2	2	0	3	5	3	5	5	1	1	2	2	0		1	1	1	1	1	2	2	2	1	1	1	1	1	1	1	1	4	1
22	2	1	1	1	7	7	1	2	1	3	2	5	4	3	3	5	1	2	0		1	4	1	2	0	2	2	2	1	1	1	1	1	1	1	1	4	1
24	2	1	1	1	7	8	2	2	0	2	3	1	5	5	3	1	1	2	0		1	4	2	2	2	2	2	2	0	1	1	0	1	-1	-1	1	0	0
21	1	1	1	2	4	7	1	2	0	3	3	6	3	1	3	5	1	1	1	3	1	1	1	1	2	2	1	2	1	1	0	0	-1	-1	1	1	0	0
22	2	1	1	2	3	8	2	2	1	3	4	4	5	5	1	1	2	2	0		1	4	1	1	1	2	2	2	1	1	1	1	1	1	1	1	4	1
23	2	1	1	2	5	7	1	2	1	3	1	5	4	4	1	1	1	1	1	3	1	4	2	2	2	2	1	2	0	1	1	1	1	1	-1	1	2	1
38	4	1	1	1	7	8	2	2	1	2	5	3	5	5	2	1	1	1	0		1	1	2	2	2	2	2	0	0	1	1	1	1	1	-1	1	2	1
35	4	1	1	1	7	7	1	2	0	2	1	2	2	2	6	5	1	2	1	3	1	1	0	0	0	2	0	0	1	0	1	1	1	1	1	-1	2	1
20	1	1	1	2	2	4	2	2	0	3	4	4	5	5	3	1	1	1	1	1	1	1	1	1	1	2	1	1	1	1	1	1	1	1	1	1	4	1
22	2	1	1	1	7	3	2	2	0	3	5	2	4	4	3	1	1	1	1	3	1	1	1	1	1	1	1	1	1	0	1	1	1	1	1	-1	2	1
21	1	1	1	2	3	8	2	2	1	3	4	5	5	5	1	5	2	2	0		1	1	0	0	1	0	1	2	1	1	1	1	1	1	1	1	4	1
19	1	1	1	2	1	2	2	2	1	3	4	3	2	4	2	5	2	1	1	2	1	4	1	1	0	2	2	1	0	1	1	1	1	1	-1	1	2	1
22	2	1	1	1	7	3	2	2	1	3	5	4	5	5	1	1	2	1	1	2	1	4	0	0	0	1	1	1	1	1	1	1	1	1	1	1	4	1
21	1	1	1	2	2	7	1	1	1	3	2	3	4	4	1	1	2	2	1	2	1	4	0	0	0	0	0	0	0	1	1	1	1	1	-1	1	2	1
22	2	2	2	1	7	4	2	2	0	3	1	4	4	5	6	5	1	2	0		0	1	0	1	2	2	0	2	1	1	1	1	1	1	1	1	4	1
22	2	1	1	2	4	7	1	2	0	3	3	3	2	4	3	5	1	2	1	2	1	4	0	1	0	2	1	2	1	0	1	1	1	1	1	-1	2	1
21	1	2	1	2	2	4	2	2	0	3	4	4	5	5	1	1	1	1	0		1	4	2	0	2	2	2	2	1	1	1	0	1	-1	1	1	2	1
27	3	1	1	1	7	7	1	2	1	2	3	2	4	5	2	5	2	1	1	2	1	1	2	2	2	1	0	2	0	0	1	1	1	1	-1	-1	0	0
22	2	1	1	1	7	7	1	2	1	3	5	4	4	5	1	1	1	3	1	2	1	4	0	1	1	2	1	2	1	1	1	1	1	1	1	1	4	1
24	2	2	1	1	7	8	2	2	0	3	1	5	2	2	3	5	1	1	1	2	1	4	1	0	0	0	0	0	1	0	1	1	1	1	1	-1	2	1
22	2	1	1	2	4	7	1	2	0	3	1	2	2	4	2	6	1	3	0		0	3	1	1	0	1	1	1	1	1	1	1	1	1	1	1	4	1
20	1	1	1	2	1	8	2	2	0	3	4	3	4	4	1	5	1	2	0		1	1	0	1	0	2	1	2	1	1	1	0	1	-1	1	1	2	1
19	1	1	1	2	1	7	1	2	0	3	4	4	5	4	1	5	2	2	1	2	1	1	1	0	2	2	0	2	1	1	1	0	1	-1	1	1	2	1
19	1	1	1	2	1	7	1	2	0	3	4	3	4	5	3	1	1	3	0		1	4	0	0	0	1	2	2	1	1	1	1	1	1	1	1	4	1
18	1	1	1	2	1	7	1	2	0	3	2	3	3	5	2	2	1	3	0		1	4	0	0	2	2	2	2	1	1	1	1	1	1	1	1	4	1
20	1	1	1	2	1	7	1	1	1	3	1	4	4	2	2	5	2	1	0		1	1	1	0	0	2	2	2	0	1	1	1	1	1	-1	1	2	1
19	1	1	1	2	1	7	1	1	1	3	4	3	5	5	1	5	1	1	1	3	1	4	2	1	2	2	1	2	1	1	1	1	1	1	1	1	4	1
19	1	1	2	2	1	7	1	2	0	3	4	3	4	5	2	5	1	1	1	3	1	1	0	0	0	2	0	2	1	1	1	1	1	1	1	1	4	1
19	1	1	2	2	1	7	1	2	0	3	4	3	4	5	2	5	1	2	1	3	1	1	0	0	0	2	1	2	1	1	1	1	1	1	1	1	4	1
21	1	1	1	2	3	3	2	2	1	3	1	2	5	4	2	5	1	1	1	3	1	4	0	2	0	2	2	2	1	1	1	1	1	1	1	1	4	1
19	1	1	1	2	1	7	1	2	0	3	1	4	5	5	1	1	1	2	1	2	1	1	1	1	0	2	2	0	1	1	1	0	1	-1	1	1	2	1
27	3	1	1	1	7	7	1	2	1	3	5	2	4	4	3	5	1	4	0		1	4	0	0	1	2	1	2	1	1	1	1	1	1	1	1	4	1
23	2	2	1	1	7	4	2	2	1	3	4	3	5	5	1	1	1	1	0		1	1	0	1	0	2	0	2	1	1	1	1	1	1	1	1	4	1
19	1	1	1	2	1	8	2	2	0	3	2	3	4	4	2	5	1	1	1	2	1	4	0	0	0	1	0	2	1	1	1	1	1	1	1	1	4	1
29	3	1	1	2	2	7	1	2	1	3	3	5	3	5	3	1	2	1	1	3	1	4	2	1	2	2	0	2	1	1	1	1	1	1	1	1	4	1
20	1	1	1	2	1	7	1	2	0	3	5	3	3	5	2	5	2	1	1	2	1	4	0	0	2	2	2	2	1	1	1	1	1	1	1	1	4	1
20	1	1	2	2	1	3	2	2	0	3	4	4	4	4	6	5	1	2	1	2	1	1	0	0	0	1	0	0	1	1	1	1	1	1	1	1	4	1
18	1	1	1	2	1	8	2	2	0	3	2	3	5	4	2	5	1	1	1	2	1	4	0	1	2	1	0	2	1	1	1	1	1	1	1	1	4	1
22	2	1	1	1	7	8	2	2	0	2	2	2	5	5	2	5	1	1	0		1	4	2	2	0	2	1	2	0	0	1	0	1	-1	-1	-1	-2	0
20	1	1	1	2	2	7	1	2	1	3	3	4	5	5	1	1	1	1	0		1	1	0	0	0	2	0	0	1	1	1	1	1	1	1	1	4	1
20	1	1	1	2	2	8	2	2	0	3	1	6	1	4	6	5	2	1	0		1	4	1	2	2	2	2	2	1	1	1	1	1	1	1	1	4	1
23	2	1	1	2	4	3	2	2	0	3	4	4	4	5	3	5	2	1	0		0	4	1	0	0	1	0	2	1	1	1	1	1	1	1	1	4	1
20	1	1	1	2	3	7	1	2	0	3	4	4	4	4	1	5	1	1	1	2	1	1	0	0	0	2	0	2	1	1	1	1	1	1	1	1	4	1
19	1	1	1	2	1	6	2	2	0	3	2	4	5	5	1	1	1	2	0		1	4	0	0	2	2	0	0	1	1	1	1	1	1	1	1	4	1
19	1	1	1	2	1	8	2	1	1	3	1	3	2	3	1	5	1	1	0		1	4	0	0	0	0	0	0	1	1	1	1	1	1	1	1	4	1
24	2	1	1	1	7	7	1	2	0	3	3	3	3	5	3	5	2	3	1	3	1	1	2	0	0	2	2	2	1	1	1	1	1	1	1	1	4	1
18	1	1	1	2	1	7	1	2	0	3	4	3	5	5	1	5	1	2	1	3	1	1	0	0	0	2	0	0	1	1	1	1	1	1	1	1	4	1
21	1	1	1	2	4	3	2	2	1	3	3	3	3	2	1	5	2	1	0		1	1	1	2	2	2	0	2	1	1	0	0	-1	-1	1	1	0	0
19	1	1	2	2	2	7	1	2	0	3	2	3	5	5	1	2	1	2	1	3	1	4	1	0	1	0	0	2	1	1	1	1	1	1	1	1	4	1
35	4	2	1	1	7	7	1	2	1	2	4	3	2	1	3	5	2	1	0		0	4	1	1	1	1	1	1	1	0	1	0	1	-1	1	-1	0	0
20	1	1	2	2	2	8	2	1	1	3	1	3	5	4	1	1	1	2	0		0	4	2	0	1	2	0	2	1	1	1	1	1	1	1	1	4	1
23	2	1	1	2	4	8	2	2	0	3	4	4	5	4	3	5	1	1	0		1	1	0	0	0	0	0	0	1	1	1	1	1	1	1	1	4	1
20	1	1	1	2	2	7	1	2	0	3	2	3	5	4	1	1	1	2	1	3	1	1	0	0	0	2	0	0	1	0	1	1	1	1	1	-1	2	1
20	1	1	1	2	1	7	1	2	1	3	5	3	5	4	2	5	2	1	1	2	1	1	0	1	0	1	0	2	1	1	1	0	1	-1	1	1	2	1
20	1	1	1	2	1	7	1	2	1	3	5	3	5	4	2	5	2	1	1	2	1	1	0	1	0	1	0	2	1	1	1	0	1	-1	1	1	2	1
20	1	1	1	2	2	4	2	2	0	3	2	3	5	5	6	6	2	3	0		1	4	1	1	2	2	0	2	1	0	1	1	1	1	1	-1	2	1
19	1	1	1	2	1	7	1	2	0	3	2	2	5	5	1	2	1	2	0		1	4	1	1	1	1	1	1	1	1	1	1	1	1	1	1	4	1
24	2	2	1	1	7	7	1	1	1	3	1	5	4	4	1	5	1	2	1	3	0	4	1	1	2	2	1	1	0	1	1	1	1	1	-1	1	2	1
18	1	1	1	2	6	7	1	1	0	3	5	6	4	4	3	5	2	2	0		1	4	0	0	0	2	0	1	1	0	1	1	1	1	1	-1	2	1
19	1	1	1	2	2	4	2	2	0	3	2	4	3	4	3	5	1	2	0		1	1	0	2	0	2	2	2	1	0	1	1	1	1	1	-1	2	1
21	1	1	1	2	3	7	1	2	0	3	1	2	5	5	3	5	1	3	0		1	4	2	2	2	2	2	2	1	0	1	1	1	1	1	-1	2	1
19	1	1	1	2	1	7	1	2	0	3	3	5	5	5	3	1	1	1	1	3	1	1	0	0	0	0	0	0	1	1	1	0	1	-1	1	1	2	1
20	1	1	1	2	2	7	1	2	1	3	2	3	5	5	1	1	1	2	1	1	1	1	0	0	0	1	0	0	1	1	1	1	1	1	1	1	4	1
21	1	1	1	1	7	8	2	2	0	3	1	4	3	1	6	5	2	3	0		1	4	0	0	0	0	0	0	1	1	1	1	1	1	1	1	4	1
23	2	1	1	1	7	7	1	2	0	3	2	5	5	4	2	5	2	3	0		0	4	0	0	0	2	2	2	1	1	1	1	1	1	1	1	4	1
18	1	1	1	2	1	7	1	2	0	3	2	3	5	5	1	1	2	1	1	2	1	4	2	2	2	2	0	1	1	1	1	1	1	1	1	1	4	1
22	2	1	1	2	2	7	1	2	1	3	5	4	5	5	1	1	1	1	0		1	2	0	0	0	2	0	0	1	1	1	1	1	1	1	1	4	1
18	1	1	1	1	7	7	1	2	0	3	4	4	3	5	3	1	1	1	0		0	1	0	0	0	0	0	0	1	1	1	0	1	-1	1	1	2	1
21	1	1	1	2	2	8	2	2	0	3	3	6	4	1	6	5	2	1	1	3	0	4	0	0	0	0	2	2	1	1	1	1	1	1	1	1	4	1
19	1	1	1	2	1	8	2	2	0	3	1	4	4	4	1	5	2	1	1	2	1	4	2	2	2	2	2	2	1	1	1	1	1	1	1	1	4	1
19	1	1	1	2	1	7	1	1	0	3	2	3	3	5	3	1	1	2	0		1	4	1	0	0	2	1	1	1	1	1	1	1	1	1	1	4	1
19	1	1	1	2	1	7	1	2	0	3	3	3	3	5	1	1	1	1	1	3	1	4	0	0	0	0	0	1	0	1	1	1	1	1	-1	1	2	1
21	1	1	1	2	1	7	1	2	0	3	1	4	5	5	3	5	1	1	1	3	1	1	1	1	2	2	2	2	1	1	1	1	1	1	1	1	4	1
19	1	1	1	2	2	7	1	2	1	3	4	4	5	5	6	1	1	1	0		1	4	1	2	1	0	0	1	1	1	1	1	1	1	1	1	4	1
19	1	1	1	2	1	7	1	2	0	3	4	3	4	5	2	2	2	1	0		1	4	1	2	2	2	2	2	1	1	1	1	1	1	1	1	4	1
20	1	1	1	2	1	7	1	2	0	3	5	3	5	5	2	1	2	2	0		0	1	2	0	1	2	2	2	1	1	1	1	1	1	1	1	4	1
22	2	1	1	2	4	7	1	2	1	2	3	3	4	5	2	1	2	1	1	2	1	4	1	0	1	2	0	0	1	0	1	1	1	1	1	-1	2	1
19	1	1	1	2	1	6	2	1	1	3	2	5	4	2	3	5	2	1	1	3	1	4	1	2	1	2	0	1	0	1	1	1	1	1	-1	1	2	1
23	2	1	1	1	7	8	2	2	1	3	3	4	5	4	1	1	2	2	1	3	1	4	0	1	0	0	0	1	1	1	1	1	1	1	1	1	4	1
49	4	1	1	1	7	7	1	2	1	2	1	4	5	5	2	2	2	1	0		0	1	0	0	0	0	0	0	1	1	1	1	1	1	1	1	4	1
21	1	1	1	2	3	7	1	2	0	3	5	3	5	5	6	5	2	3	0		1	4	0	1	0	2	2	0	1	1	1	1	1	1	1	1	4	1
22	2	2	1	2	4	7	1	1	0	3	1	5	2	4	3	5	2	2	1	3	1	4	2	2	2	2	1	1	0	0	0	0	-1	-1	-1	-1	-4	0
20	1	1	2	2	2	7	1	1	0	3	1	3	3	5	6	5	2	1	1	2	1	3	0	0	0	1	1	1	1	1	0	1	-1	1	1	1	2	1
22	2	2	1	1	7	3	2	2	1	3	5	4	5	5	1	1	1	2	0		1	4	1	1	1	1	1	1	0	0	0	1	-1	1	-1	-1	-2	0
20	1	1	1	2	2	7	1	1	0	3	4	3	4	5	1	1	1	2	1	2	1	1	0	1	2	2	0	0	1	1	1	1	1	1	1	1	4	1
20	1	1	1	1	7	9	2	2	1	3	4	4	5	5	1	5	1	1	1	2	1	1	1	1	1	2	0	0	1	1	1	1	1	1	1	1	4	1
18	1	1	1	2	1	7	1	1	0	3	1	5	1	5	4	5	2	3	0		1	4	1	0	2	2	1	2	1	1	1	1	1	1	1	1	4	1
20	1	1	1	2	2	3	2	2	0	3	3	3	3	5	2	1	1	1	0		1	1	0	0	0	0	0	0	1	1	1	1	1	1	1	1	4	1
20	1	1	1	2	2	7	1	2	0	3	3	2	5	4	1	3	2	1	0		1	1	0	0	0	0	0	0	1	1	1	1	1	1	1	1	4	1
20	1	1	1	2	2	3	2	2	0	3	4	3	4	5	1	5	1	2	0		1	1	0	0	1	2	0	0	1	1	1	1	1	1	1	1	4	1
24	2	2	1	2	3	9	2	2	1	3	5	4	5	5	2	1	2	2	0		1	1	0	1	0	1	1	1	1	1	0	1	-1	1	1	1	2	1
19	1	1	1	2	1	7	1	2	0	3	3	4	5	5	2	1	1	3	0		1	1	0	2	0	2	2	2	1	1	1	1	1	1	1	1	4	1
18	1	1	1	2	1	7	1	2	1	3	4	4	5	5	1	1	2	1	1	2	1	4	0	1	0	2	2	2	1	1	1	1	1	1	1	1	4	1
21	1	1	1	2	2	7	1	2	0	3	1	3	2	4	3	6	1	1	1	2	1	1	1	0	0	0	0	1	1	1	1	0	1	-1	1	1	2	1
21	1	1	1	2	3	9	2	2	0	3	2	4	4	3	2	5	1	1	0		1	1	0	0	0	0	2	2	1	1	1	1	1	1	1	1	4	1
20	1	1	1	2	1	3	2	2	1	3	5	3	5	5	1	1	2	2	1	2	1	4	0	0	0	2	0	2	0	1	1	1	1	1	-1	1	2	1
23	2	1	1	2	3	7	1	2	0	3	1	3	2	5	2	1	2	2	0		0	1	1	1	2	2	2	2	1	1	1	1	1	1	1	1	4	1
22	2	1	1	2	2	2	2	2	0	3	2	3	3	4	3	3	1	1	0		1	4	0	0	2	1	0	2	1	0	1	0	1	-1	1	-1	0	0
22	2	1	1	2	3	7	1	2	0	3	1	2	5	5	2	3	1	1	1	3	1	4	0	0	0	0	0	0	1	1	1	1	1	1	1	1	4	1
20	1	1	1	2	1	8	2	2	0	3	5	4	4	5	3	3	1	2	0		0	1	1	1	2	1	1	2	1	1	1	1	1	1	1	1	4	1
20	1	1	1	2	2	7	1	1	0	3	4	3	4	5	3	1	1	2	0		1	4	0	0	0	0	0	0	1	0	0	0	-1	-1	1	-1	-2	0
20	1	2	1	2	4	4	2	2	1	2	3	4	5	5	1	6	1	2	1	2	1	1	2	2	2	2	2	1	1	1	1	1	1	1	1	1	4	1
22	2	2	1	2	4	7	1	2	0	3	3	3	2	5	3	1	1	1	1	1	1	4	0	2	1	2	1	1	1	1	0	1	-1	1	1	1	2	1
23	2	2	1	2	4	7	1	2	0	3	2	2	3	4	3	3	2	3	0		1	4	2	2	2	2	2	2	1	1	1	0	1	-1	1	1	2	1
25	2	2	1	2	4	7	1	2	0	3	5	3	5	5	1	1	1	4	0		0	1	2	2	2	2	2	2	0	1	1	0	1	-1	-1	1	0	0
23	2	2	1	2	4	7	1	1	0	3	5	4	4	4	1	1	1	1	0		1	1	2	2	2	2	2	2	1	1	1	0	1	-1	1	1	2	1
21	1	2	1	2	4	7	1	2	0	3	1	3	5	5	1	5	1	3	0		1	3	0	0	0	0	0	2	1	1	1	1	1	1	1	1	4	1
22	2	2	1	2	4	7	1	1	0	3	1	5	5	4	3	5	1	3	0		1	4	2	2	1	2	0	1	1	1	1	1	1	1	1	1	4	1
21	1	2	1	2	4	7	1	2	0	3	4	6	5	4	1	5	1	2	0		1	1	2	1	2	2	1	2	0	1	1	1	1	1	-1	1	2	1
22	2	2	1	2	4	7	1	2	0	3	4	3	5	5	1	1	1	2	1	1	1	4	1	0	2	2	1	2	0	1	1	0	1	-1	-1	1	0	0
23	2	2	1	2	4	7	1	2	1	3	3	4	4	4	1	5	1	2	1	3	1	3	2	2	2	2	2	1	1	1	1	1	1	1	1	1	4	1
22	2	2	1	2	4	7	1	2	1	3	2	6	4	2	3	5	1	1	1	3	1	1	2	1	2	2	2	1	0	1	1	1	1	1	-1	1	2	1
23	2	2	1	2	4	7	1	2	0	3	2	4	4	5	1	1	1	2	1	2	1	1	2	2	2	2	1	2	1	1	1	1	1	1	1	1	4	1
23	2	2	1	2	4	7	1	1	0	3	1	2	5	5	1	1	2	3	0		0	1	1	0	1	2	0	2	1	1	1	0	1	-1	1	1	2	1
22	2	2	1	2	4	7	1	2	0	3	5	6	3	4	3	3	2	1	1	3	1	1	2	1	2	2	2	2	1	1	1	1	1	1	1	1	4	1
22	2	2	1	2	4	7	1	2	1	3	1	3	4	4	1	5	2	1	0		0	4	0	0	2	1	1	1	1	0	1	0	1	-1	1	-1	0	0
19	1	1	1	2	2	7	1	2	1	3	5	4	5	5	1	1	2	3	0		1	4	1	1	2	2	0	2	1	1	1	1	1	1	1	1	4	1
21	1	2	1	2	4	7	1	2	0	3	5	3	5	5	1	1	1	3	0		1	4	1	0	0	2	2	0	1	1	1	0	1	-1	1	1	2	1
19	1	1	1	2	1	7	1	2	0	3	3	3	5	5	1	5	1	2	0		1	4	0	0	1	0	2	0	1	0	1	1	1	1	1	-1	2	1
20	1	1	2	2	3	8	2	2	0	3	1	3	4	5	6	2	2	1	0		1	1	0	0	0	2	0	2	1	1	1	1	1	1	1	1	4	1
20	1	1	2	2	2	8	2	1	0	3	1	3	5	5	1	1	1	1	0		1	1	0	0	0	2	0	1	1	1	1	1	1	1	1	1	4	1
23	2	1	1	1	7	7	1	2	1	3	4	5	5	4	1	5	2	1	1	3	1	4	2	2	2	2	0	0	1	1	1	1	1	1	1	1	4	1
22	2	1	1	2	3	7	1	2	0	3	2	2	5	4	1	5	1	2	1	3	0	2	0	0	0	0	0	0	0	1	1	1	1	1	-1	1	2	1
24	2	1	2	2	1	4	2	2	0	3	1	3	4	3	6	6	1	2	1	3	1	4	1	0	2	2	0	0	1	1	1	1	1	1	1	1	4	1
20	1	1	1	2	2	7	1	1	1	3	2	4	4	4	3	5	2	2	1	3	1	1	0	2	1	2	0	2	1	1	1	1	1	1	1	1	4	1
22	2	1	1	2	2	8	2	2	0	3	5	4	5	5	2	2	2	2	0		1	4	0	2	2	2	2	2	1	1	1	1	1	1	1	1	4	1
19	1	1	1	2	1	7	1	2	1	3	4	4	5	5	3	3	1	3	1	2	1	4	0	0	2	2	2	2	1	1	1	1	1	1	1	1	4	1
25	2	1	1	1	7	8	2	2	1	2	1	4	4	5	2	5	1	3	1	2	0	4	0	0	0	1	0	1	1	1	1	1	1	1	1	1	4	1
20	1	1	1	2	1	7	1	2	1	3	1	4	1	3	3	1	2	2	1	3	0	4	0	0	0	2	0	0	1	1	1	1	1	1	1	1	4	1
20	1	2	1	2	2	7	1	2	1	3	1	4	5	5	1	1	1	2	1	1	0	4	1	1	2	2	0	0	1	1	1	1	1	1	1	1	4	1
22	2	1	1	2	4	7	1	2	0	3	4	4	4	5	3	1	1	1	0		0	1	1	1	1	1	1	1	1	1	1	1	1	1	1	1	4	1
22	2	1	1	2	4	7	1	2	0	3	3	3	4	4	3	1	2	1	0		1	4	0	2	2	2	1	2	1	0	1	1	1	1	1	-1	2	1
19	1	2	1	2	1	4	2	2	0	3	4	5	5	3	2	5	2	1	1	3	1	4	0	0	0	2	1	2	1	1	1	1	1	1	1	1	4	1
20	1	1	1	2	1	8	2	2	1	2	3	2	5	5	3	1	1	1	0		1	1	0	0	0	0	0	0	1	1	1	1	1	1	1	1	4	1
24	2	1	1	1	7	8	2	2	1	3	4	5	5	5	3	3	2	1	0		1	4	0	0	0	2	0	2	1	1	1	1	1	1	1	1	4	1
21	1	2	1	2	4	7	1	2	1	3	1	4	2	2	2	5	2	1	1	3	1	4	1	1	1	2	2	2	1	1	1	1	1	1	1	1	4	1
18	1	1	1	2	1	4	2	2	1	3	4	3	5	5	1	1	1	3	1	3	1	1	0	1	2	2	2	0	1	0	1	1	1	1	1	-1	2	1
18	1	1	1	2	2	7	1	2	1	3	5	4	5	4	1	5	2	1	1	2	1	4	1	0	0	2	1	0	1	1	1	1	1	1	1	1	4	1
23	2	1	1	1	7	7	1	2	0	3	1	4	2	2	3	5	1	1	1	3	1	1	1	2	2	2	2	2	1	1	1	1	1	1	1	1	4	1
19	1	2	1	2	1	7	1	2	1	3	3	3	5	5	1	2	2	1	1	3	1	4	0	0	0	2	1	2	1	1	1	1	1	1	1	1	4	1
18	1	1	1	2	3	8	2	2	0	3	1	2	4	4	3	5	1	1	0		1	4	0	1	0	1	2	2	1	1	1	1	1	1	1	1	4	1
20	1	2	1	2	1	7	1	2	1	3	5	3	5	5	6	5	2	2	1	3	1	3	0	0	1	2	1	1	1	0	1	1	1	1	1	-1	2	1
20	1	1	1	2	2	8	2	2	0	3	3	3	4	5	6	3	1	1	0		1	4	1	2	1	2	1	2	1	1	1	1	1	1	1	1	4	1
19	1	1	1	2	1	7	1	2	1	3	2	4	3	4	6	5	1	1	0		0	1	0	0	0	1	2	2	1	1	1	1	1	1	1	1	4	1
19	1	1	2	2	1	8	2	2	1	3	4	3	5	5	2	1	1	3	0		0	4	1	2	1	2	0	2	1	1	1	1	1	1	1	1	4	1
21	1	1	2	2	2	7	1	2	0	3	1	3	5	5	6	5	1	1	0		1	4	0	0	0	1	0	0	1	0	1	0	1	-1	1	-1	0	0
20	1	1	1	2	2	7	1	1	1	3	3	4	5	5	1	1	2	2	1	2	1	1	0	0	0	1	1	2	1	1	1	1	1	1	1	1	4	1
34	4	1	1	1	7	9	2	2	1	3	5	4	5	5	1	1	1	1	0		1	4	0	0	2	1	1	2	1	1	0	1	-1	1	1	1	2	1
19	1	1	1	2	2	3	2	2	0	3	1	4	5	4	1	5	1	1	0		0	3	1	2	2	2	1	1	1	1	1	1	1	1	1	1	4	1
19	1	1	1	2	1	8	2	2	0	3	2	6	2	4	3	5	2	2	1	3	1	4	2	2	2	2	0	2	1	1	1	1	1	1	1	1	4	1
19	1	1	2	2	2	7	1	2	1	3	1	4	5	4	2	5	1	3	0		1	4	2	2	0	0	2	2	1	1	1	1	1	1	1	1	4	1
20	1	1	1	2	1	6	2	2	0	3	2	2	5	3	3	5	2	1	0		1	4	0	0	1	0	0	2	1	1	1	0	1	-1	1	1	2	1
18	1	1	1	2	2	8	2	2	0	3	2	4	4	2	1	5	1	2	1	2	1	3	2	2	2	2	2	2	1	0	1	1	1	1	1	-1	2	1
20	1	1	1	2	1	8	2	2	1	3	1	3	5	5	3	3	2	3	1	2	1	4	0	0	0	0	0	0	1	1	1	1	1	1	1	1	4	1
20	1	1	1	2	2	7	1	2	0	3	2	3	5	5	1	5	1	2	1	2	1	4	2	2	2	2	1	1	0	1	1	1	1	1	-1	1	2	1
20	1	1	1	2	2	8	2	2	0	3	4	5	5	5	1	1	1	1	1	3	1	4	2	2	2	2	2	0	1	0	1	0	1	-1	1	-1	0	0
21	1	1	1	2	3	3	2	2	0	3	4	4	4	5	1	3	1	1	0		1	4	0	0	0	0	2	2	1	1	1	1	1	1	1	1	4	1
18	1	1	1	2	1	4	2	2	0	3	1	5	2	2	4	5	1	1	0		0	4	0	0	0	1	0	2	1	1	1	1	1	1	1	1	4	1
18	1	1	1	2	3	8	2	2	0	3	2	6	4	3	3	5	2	2	1	2	1	1	0	0	0	0	0	0	1	1	1	1	1	1	1	1	4	1
20	1	1	1	2	2	7	1	2	0	3	4	4	5	4	2	2	1	1	1	2	1	1	0	0	0	2	1	2	1	1	1	0	1	-1	1	1	2	1
19	1	1	1	2	2	7	1	2	1	3	4	5	5	5	1	1	1	1	1	1	1	1	0	0	0	2	1	2	1	1	1	1	1	1	1	1	4	1
24	2	1	1	2	6	8	2	2	1	3	4	5	5	5	6	1	1	1	0		1	2	0	0	0	1	0	2	1	1	1	1	1	1	1	1	4	1
19	1	1	1	2	1	8	2	2	1	3	5	4	5	5	1	5	1	2	1	3	1	4	0	0	0	1	0	0	1	1	1	1	1	1	1	1	4	1
20	1	1	2	2	3	8	2	2	1	3	4	3	5	5	3	1	1	1	0		1	4	0	1	0	2	1	1	1	0	1	1	1	1	1	-1	2	1
19	1	1	1	2	1	8	2	2	0	3	3	3	4	4	1	2	2	1	1	3	1	4	2	2	2	2	1	2	0	0	1	1	1	1	-1	-1	0	0
20	1	1	1	2	2	7	1	2	0	3	4	4	5	5	1	5	1	1	1	2	1	4	1	0	1	1	2	2	1	1	1	0	1	-1	1	1	2	1
19	1	1	2	2	2	7	1	2	0	3	5	4	5	5	6	1	1	1	1	3	1	1	0	1	2	2	2	2	1	1	1	1	1	1	1	1	4	1
22	2	1	1	2	2	8	2	2	1	3	2	4	5	4	6	6	2	1	1	3	1	4	2	2	2	2	2	2	0	1	1	1	1	1	-1	1	2	1
20	1	1	1	2	2	7	1	2	1	3	5	3	5	5	1	1	1	1	1	3	0	4	0	0	0	2	0	2	1	1	1	1	1	1	1	1	4	1
20	1	1	1	2	3	4	2	2	0	3	2	4	2	5	1	1	1	3	1	3	0	4	0	0	0	0	0	0	1	1	1	1	1	1	1	1	4	1
19	1	1	1	2	2	7	1	2	0	3	2	3	5	4	1	5	1	3	0		1	4	0	0	0	2	0	0	1	1	1	1	1	1	1	1	4	1
20	1	1	1	2	2	7	1	2	1	3	4	3	5	5	1	2	1	2	0		0	4	0	0	0	2	0	0	1	1	1	1	1	1	1	1	4	1
20	1	1	1	2	6	9	2	2	1	3	1	4	5	5	1	5	2	1	1	3	1	4	2	0	0	2	0	2	1	0	1	1	1	1	1	-1	2	1
18	1	1	2	2	1	8	2	2	0	3	1	3	4	3	2	5	2	1	1	3	1	2	2	0	2	1	1	1	0	1	1	1	1	1	-1	1	2	1
18	1	1	1	2	1	4	2	2	0	3	3	3	5	4	2	5	1	2	1	3	0	4	2	2	0	1	0	2	1	1	1	1	1	1	1	1	4	1
20	1	1	2	2	6	6	2	1	0	3	4	4	3	2	2	5	2	1	1	2	1	1	0	0	1	1	2	2	1	0	1	1	1	1	1	-1	2	1
21	1	1	1	1	7	7	1	2	0	3	3	4	5	4	1	5	2	2	0		1	4	2	2	2	0	2	2	1	1	1	1	1	1	1	1	4	1
18	1	1	1	2	1	8	2	2	1	3	3	5	5	4	1	5	1	2	0		1	1	1	0	0	0	1	2	1	1	1	1	1	1	1	1	4	1
25	2	1	2	2	1	8	2	1	0	3	5	2	5	2	1	5	2	1	1	3	1	1	0	0	1	2	2	2	1	1	1	1	1	1	1	1	4	1
19	1	1	1	2	1	4	2	2	1	3	5	3	5	5	1	5	1	1	0		0	4	0	0	0	2	0	2	1	0	1	1	1	1	1	-1	2	1
19	1	1	2	2	2	8	2	2	1	2	5	3	5	4	2	1	2	1	0		1	4	1	0	1	2	0	1	1	1	1	1	1	1	1	1	4	1
20	1	1	2	2	3	7	1	2	0	3	3	3	5	5	1	1	1	1	0		1	4	0	0	0	1	0	2	1	1	1	1	1	1	1	1	4	1
20	1	1	1	2	2	7	1	2	0	3	1	4	4	4	2	5	1	2	0		1	4	0	0	0	2	1	2	1	1	1	1	1	1	1	1	4	1
19	1	1	1	2	1	7	1	2	0	3	1	4	3	5	3	5	2	1	1	3	1	4	0	1	0	0	1	2	1	1	1	1	1	1	1	1	4	1
20	1	1	1	2	2	7	1	2	1	3	5	4	5	5	6	5	1	1	0		0	1	0	0	2	2	2	2	1	1	1	1	1	1	1	1	4	1
20	1	1	1	2	2	2	2	2	0	3	1	4	5	5	1	1	1	3	0		1	4	0	0	0	1	1	2	1	1	1	1	1	1	1	1	4	1
19	1	2	1	2	1	7	1	2	0	3	3	2	4	4	1	5	1	2	1	2	1	1	2	2	0	2	2	2	1	1	1	0	1	-1	1	1	2	1
18	1	2	1	2	1	8	2	2	1	3	1	2	2	2	6	5	1	1	0		1	1	0	0	0	2	2	2	1	1	1	1	1	1	1	1	4	1
26	3	1	1	1	7	7	1	2	1	2	5	2	5	5	6	2	1	1	1	2	1	4	0	0	0	2	0	2	1	1	1	1	1	1	1	1	4	1
18	1	1	2	2	1	8	2	2	1	3	5	4	5	3	2	5	2	2	0		1	1	1	2	1	2	0	0	1	1	1	1	1	1	1	1	4	1
25	2	1	1	1	7	3	2	2	0	2	1	2	3	1	3	5	2	2	1	2	1	4	0	0	0	0	0	2	1	1	1	1	1	1	1	1	4	1
22	2	1	1	2	2	7	1	1	0	3	1	4	2	2	3	5	2	3	1	3	1	4	0	2	2	0	0	2	1	1	1	1	1	1	1	1	4	1
18	1	2	1	2	1	4	2	2	1	3	3	4	5	4	2	5	2	1	0		1	4	0	0	2	2	2	1	1	1	1	1	1	1	1	1	4	1
18	1	1	1	2	2	8	2	2	0	3	2	4	5	5	1	5	1	1	0		0	4	0	0	0	0	2	2	1	1	1	1	1	1	1	1	4	1
18	1	1	2	2	1	8	2	2	0	3	3	3	5	5	1	1	1	1	0		0	4	0	0	0	2	0	2	1	1	1	1	1	1	1	1	4	1
19	1	1	2	2	1	8	2	2	1	3	2	3	2	5	6	1	1	3	0		1	4	0	1	0	2	1	0	1	1	1	1	1	1	1	1	4	1
19	1	1	1	2	1	3	2	2	0	3	4	6	2	2	2	5	2	1	0		1	4	0	0	0	1	0	0	1	1	1	1	1	1	1	1	4	1
18	1	1	1	2	1	8	2	2	0	3	2	3	5	5	1	5	1	3	1	2	1	4	1	2	2	2	0	1	1	1	1	0	1	-1	1	1	2	1
20	1	1	1	2	1	7	1	2	1	3	4	3	4	5	3	3	1	1	1	3	1	4	1	2	2	2	2	2	1	1	1	1	1	1	1	1	4	1
20	1	1	2	2	3	3	2	2	0	3	3	4	5	4	1	6	2	1	0		1	4	1	2	1	2	1	2	1	1	1	0	1	-1	1	1	2	1
20	1	1	1	2	2	7	1	2	0	3	5	3	5	4	2	5	2	1	0		1	1	1	1	0	2	0	1	1	1	1	1	1	1	1	1	4	1
20	1	1	2	2	2	8	2	2	0	3	2	4	2	3	6	5	2	3	1	3	1	4	1	1	1	2	0	2	1	1	1	1	1	1	1	1	4	1
28	3	1	1	1	7	1	2	2	0	3	2	3	3	4	2	5	1	1	0		1	1	0	0	0	1	1	2	1	1	1	1	1	1	1	1	4	1
18	1	1	1	2	1	6	2	2	0	3	1	3	5	5	1	5	1	1	1	2	1	4	0	0	0	1	1	2	1	1	1	1	1	1	1	1	4	1
19	1	2	1	2	1	6	2	2	0	3	2	3	4	3	3	5	1	2	1	2	0	4	0	0	1	2	1	2	1	1	1	0	1	-1	1	1	2	1
25	2	1	2	2	1	7	1	2	1	3	3	4	5	4	1	1	2	1	1	3	1	4	1	1	2	2	1	2	1	0	1	1	1	1	1	-1	2	1
21	1	1	1	2	2	7	1	2	0	3	4	3	3	2	2	5	1	1	1	2	1	4	0	1	0	1	2	2	1	1	1	1	1	1	1	1	4	1
19	1	1	1	2	1	7	1	2	0	3	3	2	5	5	3	3	1	2	0		0	4	0	0	0	1	2	0	1	1	1	1	1	1	1	1	4	1
22	2	1	1	2	5	7	1	2	1	3	4	4	5	5	1	2	1	1	1	2	0	4	0	2	0	0	2	2	1	1	1	1	1	1	1	1	4	1
18	1	1	1	2	2	8	2	2	0	3	4	3	5	5	1	1	1	1	1	1	1	4	2	2	2	2	2	2	1	1	1	1	1	1	1	1	4	1
20	1	1	2	2	2	8	2	2	1	3	1	4	5	5	2	5	2	2	0		1	1	0	0	0	0	0	0	1	1	1	1	1	1	1	1	4	1
18	1	1	2	2	6	8	2	2	1	3	2	5	5	4	1	5	1	1	1	2	1	4	2	2	2	2	2	2	1	0	1	1	1	1	1	-1	2	1
22	2	1	1	2	4	8	2	2	1	3	4	4	3	5	1	1	1	2	0		1	1	2	2	0	2	2	2	1	1	1	1	1	1	1	1	4	1
20	1	1	1	2	2	3	2	2	0	3	3	3	5	5	2	2	1	2	0		1	1	0	1	0	2	2	2	1	1	1	0	1	-1	1	1	2	1
20	1	1	1	2	2	3	2	2	0	3	3	4	5	4	1	5	1	1	0		1	4	0	0	0	2	0	2	1	1	1	1	1	1	1	1	4	1
20	1	1	1	2	2	7	1	2	0	3	1	3	5	5	1	5	2	1	1	2	1	4	0	0	0	2	2	2	1	1	1	1	1	1	1	1	4	1
18	1	1	1	2	1	7	1	2	0	3	1	3	3	4	2	2	2	1	0		1	4	0	0	0	2	0	0	1	1	1	1	1	1	1	1	4	1
20	1	1	1	2	2	3	2	2	1	3	2	4	5	3	1	5	2	2	1	3	1	1	0	0	2	2	2	2	1	1	1	1	1	1	1	1	4	1
35	4	1	1	1	7	7	1	2	1	3	3	2	5	5	1	1	1	2	0		0	2	2	0	2	0	0	0	0	1	1	1	1	1	-1	1	2	1
22	2	1	1	1	7	7	1	2	0	3	5	4	5	3	2	5	1	1	0		1	1	0	2	0	0	0	0	1	1	1	1	1	1	1	1	4	1
21	1	1	1	2	3	7	1	2	0	3	1	5	5	3	2	6	1	3	1	2	1	4	2	1	2	1	0	2	0	1	1	1	1	1	-1	1	2	1
20	1	1	1	2	1	7	1	2	1	3	3	4	5	4	1	5	1	2	0		1	4	2	2	1	2	2	1	1	1	1	1	1	1	1	1	4	1
21	1	1	1	2	3	4	2	2	1	3	4	3	5	5	1	2	2	1	1	3	1	4	2	2	2	2	2	0	1	1	1	1	1	1	1	1	4	1
21	1	1	1	2	2	7	1	2	0	3	5	3	4	5	3	1	1	2	1	2	1	4	1	0	0	2	0	0	1	0	0	1	-1	1	1	-1	0	0
19	1	1	1	2	1	8	2	2	1	3	2	4	5	4	1	5	1	1	0		0	1	2	0	2	2	0	2	1	1	1	1	1	1	1	1	4	1
20	1	1	1	2	3	4	2	2	0	3	3	5	5	4	1	5	1	3	0		1	4	0	0	0	2	0	1	1	1	1	1	1	1	1	1	4	1
18	1	1	1	2	2	4	2	2	0	3	3	4	5	5	1	1	2	3	1	2	0	4	1	1	0	1	1	1	1	0	1	0	1	-1	1	-1	0	0
18	1	1	1	2	1	8	2	2	0	3	3	3	4	3	1	5	1	1	1	2	1	4	0	0	0	1	0	0	1	1	1	1	1	1	1	1	4	1
22	2	1	1	2	4	7	1	2	1	2	3	3	4	3	3	5	2	1	1	2	1	3	1	0	0	2	0	2	1	1	1	1	1	1	1	1	4	1
20	1	1	2	2	3	7	1	2	1	3	2	3	5	5	2	2	1	1	0		0	1	0	0	0	2	2	2	1	1	1	1	1	1	1	1	4	1
20	1	1	1	2	1	3	2	2	0	3	3	3	4	5	2	5	2	2	1	2	0	3	1	0	0	2	2	2	1	1	1	1	1	1	1	1	4	1
20	1	1	1	2	2	3	2	1	0	2	3	6	2	1	6	5	2	1	1	3	1	4	1	0	0	2	2	2	0	0	1	1	1	1	-1	-1	0	0
20	1	1	1	2	2	4	2	2	0	3	3	4	5	5	3	1	1	2	0		1	2	1	0	1	2	0	0	1	1	1	1	1	1	1	1	4	1
20	1	1	1	2	2	6	2	2	0	3	5	2	5	5	1	1	2	3	1	3	0	4	0	0	0	2	2	1	1	1	1	1	1	1	1	1	4	1
19	1	1	1	2	6	9	2	2	0	3	4	3	4	5	1	1	1	2	1	2	1	4	1	0	0	1	0	0	1	1	1	1	1	1	1	1	4	1
18	1	1	1	2	1	6	2	2	1	3	4	3	5	5	1	5	1	1	1	3	1	1	0	0	1	2	1	0	1	1	1	1	1	1	1	1	4	1
20	1	1	1	2	2	8	2	1	0	3	5	4	5	5	1	5	1	1	0		1	4	0	2	0	2	0	2	1	1	1	1	1	1	1	1	4	1
22	2	2	1	2	4	8	2	2	1	3	5	4	5	5	1	1	1	3	0		0	4	1	1	0	2	1	2	1	1	1	1	1	1	1	1	4	1
18	1	1	1	2	1	6	2	2	1	3	5	5	5	5	1	1	1	1	0		0	4	0	0	0	2	1	2	1	0	1	1	1	1	1	-1	2	1
30	4	1	1	1	7	7	1	2	1	3	1	3	4	5	1	2	1	1	0		1	4	0	0	0	0	0	0	1	1	1	0	1	-1	1	1	2	1
20	1	1	1	2	2	7	1	2	0	3	3	3	5	5	3	3	1	1	0		1	4	1	1	1	2	1	1	1	1	1	1	1	1	1	1	4	1
20	1	1	1	2	2	7	1	2	0	3	3	2	5	5	3	1	1	2	0		1	4	0	2	2	2	1	0	1	1	1	0	1	-1	1	1	2	1
21	1	1	1	2	5	7	1	2	1	3	4	3	5	5	3	3	1	1	1	2	1	4	0	0	0	2	1	2	1	1	1	1	1	1	1	1	4	1
18	1	1	1	2	1	7	1	2	1	3	3	3	5	5	3	2	2	2	0		1	4	0	0	2	2	1	2	1	1	1	1	1	1	1	1	4	1
24	2	1	1	2	5	7	1	2	0	3	5	4	5	4	1	5	2	2	0		1	4	0	0	0	0	0	0	1	0	1	1	1	1	1	-1	2	1
21	1	1	2	2	4	7	1	2	1	3	4	2	5	5	2	2	1	4	0		1	1	2	2	2	2	2	2	1	1	1	1	1	1	1	1	4	1
21	1	1	1	2	3	9	2	2	0	3	2	4	5	5	6	1	2	2	0		1	4	2	2	2	2	0	2	1	1	1	1	1	1	1	1	4	1
20	1	1	1	2	2	4	2	2	1	3	4	3	5	5	6	1	1	1	0		1	1	1	0	1	2	0	2	0	1	1	1	1	1	-1	1	2	1
20	1	1	1	2	2	7	1	2	0	3	5	4	5	5	2	1	1	1	1	1	1	4	2	2	2	2	1	2	0	0	0	1	-1	1	-1	-1	-2	0
21	1	2	1	2	3	9	2	2	0	3	5	4	5	5	2	1	1	1	1	1	1	4	1	1	1	1	1	2	1	1	1	1	1	1	1	1	4	1
23	2	1	1	2	5	7	1	2	1	3	3	3	5	5	1	1	1	1	1	2	1	4	2	2	2	2	1	0	1	1	1	1	1	1	1	1	4	1
21	1	2	1	2	1	8	2	2	1	3	2	1	1	2	3	5	2	3	0		1	4	2	2	1	2	0	0	1	1	1	0	1	-1	1	1	2	1
18	1	1	1	2	1	8	2	2	1	3	5	4	5	5	2	2	1	1	0		1	4	0	0	0	2	1	2	1	1	1	1	1	1	1	1	4	1
19	1	2	1	2	1	7	1	1	1	3	1	4	5	4	1	5	1	1	0		1	4	1	1	1	1	1	1	1	1	1	1	1	1	1	1	4	1
18	1	1	1	2	1	8	2	2	0	3	1	4	4	4	3	5	1	2	1	2	1	4	0	0	0	2	1	0	1	1	1	1	1	1	1	1	4	1
19	1	1	1	2	1	7	1	1	0	3	4	4	5	5	1	5	1	3	0		0	1	0	0	0	2	0	0	1	1	1	0	1	-1	1	1	2	1
21	1	1	1	2	1	7	1	2	0	3	4	4	5	4	2	5	1	1	0		1	4	1	2	2	2	2	2	1	1	1	1	1	1	1	1	4	1
19	1	2	1	2	1	7	1	1	1	3	2	2	2	5	3	3	1	3	0		0	4	2	1	1	0	1	2	1	1	1	0	1	-1	1	1	2	1
22	2	1	1	2	2	7	1	2	0	3	3	3	5	5	2	1	1	1	1	3	1	1	1	1	1	1	1	1	1	1	1	1	1	1	1	1	4	1
19	1	2	1	2	1	8	2	2	0	3	3	1	4	5	1	1	1	2	0		0	4	1	0	0	1	0	2	1	1	1	1	1	1	1	1	4	1
19	1	1	1	2	2	4	2	2	0	3	5	2	5	5	3	2	2	1	0		1	4	1	1	1	2	2	2	1	1	1	1	1	1	1	1	4	1
18	1	1	1	2	3	7	1	1	1	3	3	4	5	5	1	1	1	1	1	1	1	4	1	0	2	2	1	0	1	1	1	1	1	1	1	1	4	1
24	2	1	1	2	6	7	1	1	0	3	1	4	5	5	1	5	1	1	1	2	1	4	0	0	1	1	0	0	1	1	1	1	1	1	1	1	4	1
34	4	1	1	1	7	8	2	2	0	2	1	2	4	3	1	5	1	1	1	3	1	4	1	1	1	2	2	0	1	1	1	1	1	1	1	1	4	1
25	2	1	1	2	5	7	1	2	1	3	2	5	5	1	3	5	2	2	0		1	4	0	0	1	2	2	2	1	1	1	1	1	1	1	1	4	1
20	1	1	1	2	2	2	2	2	0	3	2	5	2	3	3	1	2	2	1	2	1	4	0	2	0	2	0	2	1	1	1	1	1	1	1	1	4	1
22	2	1	1	1	7	7	1	1	0	3	3	4	5	5	1	5	2	1	1	2	1	4	1	1	1	1	1	1	1	1	1	1	1	1	1	1	4	1
34	4	1	1	1	7	8	2	2	1	2	2	3	2	2	3	1	2	3	1	2	1	1	0	0	0	0	0	0	1	1	1	1	1	1	1	1	4	1
23	2	1	1	1	7	4	2	2	1	3	5	2	5	5	1	1	2	1	0		0	4	0	0	0	2	2	2	1	1	1	1	1	1	1	1	4	1
21	1	1	1	2	1	4	2	2	1	3	2	4	5	5	6	1	2	3	0		1	4	0	0	1	2	1	2	1	1	1	1	1	1	1	1	4	1
18	1	2	1	2	1	7	1	2	0	3	4	3	5	5	1	1	1	1	0		1	4	1	0	1	2	1	2	0	1	1	0	1	-1	-1	1	0	0
19	1	1	1	2	2	4	2	2	0	3	5	4	5	5	1	3	1	1	1	2	1	1	0	0	2	0	2	2	1	1	1	1	1	1	1	1	4	1
18	1	1	1	2	3	6	2	1	1	3	4	4	5	5	1	5	2	1	1	2	1	4	0	1	2	2	2	1	1	1	1	1	1	1	1	1	4	1
20	1	1	1	2	2	9	2	2	0	3	3	4	5	5	3	1	1	2	1	1	1	4	0	0	0	2	2	1	1	0	1	1	1	1	1	-1	2	1
21	1	1	1	2	3	4	2	2	1	3	3	3	5	5	3	5	1	1	0		1	1	1	0	2	1	1	2	1	1	1	1	1	1	1	1	4	1
40	4	1	1	1	7	8	2	1	0	2	2	2	5	2	3	5	2	1	0		1	1	0	0	0	0	0	2	1	1	1	1	1	1	1	1	4	1
19	1	1	1	2	2	9	2	2	1	3	5	4	5	5	1	5	2	1	0		1	4	0	0	2	2	2	2	1	1	1	1	1	1	1	1	4	1
21	1	1	1	2	3	3	2	1	0	3	2	4	2	4	3	6	1	3	0		1	4	0	0	0	2	1	1	1	1	1	1	1	1	1	1	4	1
36	4	1	1	1	7	8	2	2	0	2	3	2	5	2	1	5	1	1	0		1	1	0	0	0	2	0	0	1	1	1	1	1	1	1	1	4	1
22	2	1	1	2	3	3	2	2	0	3	2	5	2	4	3	5	2	2	0		1	4	0	0	0	2	1	2	1	0	1	1	1	1	1	-1	2	1
20	1	1	1	2	2	4	2	2	1	3	5	2	5	5	1	5	2	1	1	2	1	4	0	0	0	2	2	2	1	1	1	1	1	1	1	1	4	1
20	1	1	1	2	2	3	2	2	0	3	3	3	5	4	3	2	2	3	1	2	0	4	0	0	2	2	1	1	1	0	1	0	1	-1	1	-1	0	0
18	1	1	1	2	1	8	2	2	0	3	5	2	5	5	1	1	1	2	1	2	1	2	0	1	0	2	0	0	1	1	1	1	1	1	1	1	4	1
20	1	1	1	2	2	4	2	2	1	3	5	2	5	5	1	6	1	2	1	3	1	1	0	0	2	2	2	2	1	1	1	1	1	1	1	1	4	1
25	2	1	1	1	7	3	2	2	0	2	1	2	5	5	3	1	1	2	0		1	4	2	2	2	2	1	2	1	1	1	1	1	1	1	1	4	1
20	1	1	1	2	2	4	2	2	1	3	1	3	4	3	3	5	2	1	1	2	1	4	0	0	2	2	1	2	1	1	1	1	1	1	1	1	4	1
19	1	1	1	2	1	3	2	1	0	3	3	4	4	1	1	5	1	1	1	3	1	4	2	2	2	2	2	2	1	1	1	1	1	1	1	1	4	1
33	4	1	1	1	7	3	2	2	0	2	2	2	5	2	3	5	1	2	1	3	1	1	0	0	0	0	0	0	1	1	1	1	1	1	1	1	4	1
19	1	1	1	2	2	4	2	2	0	3	4	1	5	5	1	1	1	3	0		1	4	0	0	0	1	2	2	1	1	1	1	1	1	1	1	4	1
25	2	1	1	1	7	8	2	2	0	3	4	5	5	3	3	5	2	3	0		1	4	1	1	1	1	1	1	1	1	1	1	1	1	1	1	4	1
18	1	1	2	1	7	8	2	2	0	3	1	2	4	5	3	1	1	3	0		1	1	0	0	0	1	1	2	1	1	1	1	1	1	1	1	4	1
29	3	1	1	1	7	7	1	2	0	2	3	2	4	4	1	1	1	1	1	3	1	4	2	2	2	2	1	1	0	0	1	1	1	1	-1	-1	0	0
33	4	1	1	1	7	8	2	2	0	2	2	2	4	5	1	5	1	1	1	3	1	1	0	0	2	0	0	2	1	0	1	1	1	1	1	-1	2	1
21	1	1	1	2	3	7	1	2	0	3	4	5	5	4	1	5	2	2	0		0	4	0	0	0	0	0	2	1	1	1	1	1	1	1	1	4	1
30	4	1	1	1	7	8	2	2	0	2	2	2	5	5	2	5	1	1	1	2	1	4	2	1	2	2	1	2	0	1	1	1	1	1	-1	1	2	1
23	2	1	1	2	4	4	2	2	1	3	1	4	4	5	2	1	2	2	0		1	4	0	2	0	1	2	2	1	0	1	1	1	1	1	-1	2	1
25	2	1	1	1	7	2	2	2	0	3	1	5	3	2	6	2	1	3	0		0	1	0	0	1	1	2	2	0	0	1	0	1	-1	-1	-1	-2	0
19	1	1	1	2	1	8	2	2	0	3	2	4	4	5	3	3	2	1	1	3	1	4	0	0	0	0	0	0	1	1	1	1	1	1	1	1	4	1
20	1	1	1	2	2	7	1	1	0	3	2	6	3	2	3	5	2	2	0		1	1	1	2	1	2	2	2	1	1	1	1	1	1	1	1	4	1
20	1	1	1	2	2	3	2	2	0	3	4	5	4	1	3	5	2	1	0		0	4	0	0	0	1	0	0	1	1	0	1	-1	1	1	1	2	1
21	1	1	1	2	2	4	2	2	0	3	4	4	5	4	3	5	2	3	0		1	1	1	1	1	2	1	2	1	1	1	1	1	1	1	1	4	1
20	1	1	1	2	3	3	2	1	0	3	1	6	2	1	4	5	2	2	1	3	1	4	1	2	2	2	2	1	1	1	1	1	1	1	1	1	4	1
22	2	1	1	2	4	8	2	2	1	3	3	2	3	2	3	5	1	2	1	2	1	4	1	1	1	2	0	2	1	1	1	1	1	1	1	1	4	1
23	2	1	1	2	5	2	2	2	0	3	5	4	5	5	3	6	1	1	0		1	1	0	0	0	2	2	2	1	1	1	1	1	1	1	1	4	1
20	1	1	1	2	2	8	2	2	0	3	5	6	5	5	1	5	2	1	1	3	1	4	0	0	1	2	0	2	1	1	1	1	1	1	1	1	4	1
26	3	1	1	1	7	9	2	2	1	2	2	6	3	2	3	1	2	2	1	2	1	2	0	0	0	1	0	2	1	1	1	0	1	-1	1	1	2	1
19	1	1	1	2	2	8	2	2	0	3	5	4	5	5	1	1	2	2	0		1	4	0	0	0	1	1	2	1	1	1	1	1	1	1	1	4	1
25	2	1	1	1	7	9	2	2	0	3	4	4	5	5	1	1	1	1	0		1	4	0	0	0	2	1	2	1	1	1	1	1	1	1	1	4	1
18	1	1	1	2	1	7	1	2	0	3	5	3	5	5	1	1	1	3	1	3	0	4	2	1	1	0	0	2	1	1	1	1	1	1	1	1	4	1
21	1	2	1	2	1	7	1	2	0	3	2	4	3	3	2	5	1	1	1	3	1	1	2	1	2	2	1	2	0	1	1	1	1	1	-1	1	2	1
23	2	1	1	2	3	7	1	2	0	3	2	3	5	5	2	1	1	2	0		1	4	0	0	0	0	0	0	1	1	1	1	1	1	1	1	4	1
19	1	1	1	2	2	4	2	2	1	3	5	2	5	5	1	1	1	3	0		1	4	1	2	2	2	2	2	1	1	1	1	1	1	1	1	4	1
20	1	1	1	2	2	7	1	2	1	3	2	3	3	5	6	1	1	1	1	3	1	4	2	2	1	2	0	2	1	1	1	1	1	1	1	1	4	1
20	1	1	1	2	2	7	1	2	1	3	5	3	4	5	3	5	2	2	1	2	1	1	0	0	0	2	0	0	1	1	1	1	1	1	1	1	4	1
20	1	1	1	2	2	7	1	2	0	3	4	3	4	5	2	3	1	1	0		1	4	0	0	1	2	1	1	1	1	1	1	1	1	1	1	4	1
21	1	2	1	2	4	7	1	1	0	3	4	5	5	2	1	5	2	3	1	2	1	4	1	1	0	2	0	2	1	1	1	1	1	1	1	1	4	1
20	1	1	1	2	3	7	1	2	0	3	5	4	5	5	1	1	1	1	1	3	1	4	0	0	1	2	0	0	1	1	1	1	1	1	1	1	4	1
20	1	2	2	1	7	7	1	2	0	3	2	3	4	4	1	5	1	1	0		1	4	2	0	2	2	2	0	0	1	1	0	1	-1	-1	1	0	0
19	1	1	1	2	1	7	1	2	1	3	2	3	4	3	1	5	2	3	0		1	1	1	1	2	2	2	0	1	1	1	1	1	1	1	1	4	1
20	1	1	1	2	1	7	1	2	0	3	3	3	4	5	6	1	1	2	1	1	1	4	1	0	0	2	2	2	1	1	1	1	1	1	1	1	4	1
20	1	2	2	2	1	7	1	2	0	3	1	5	4	4	6	5	1	1	1	3	1	1	0	0	0	1	0	2	1	1	1	0	1	-1	1	1	2	1
22	2	1	1	2	4	4	2	2	1	3	2	3	3	1	3	5	1	1	1	3	1	1	1	1	1	1	0	1	1	1	1	1	1	1	1	1	4	1
20	1	1	1	2	2	3	2	1	1	3	2	5	4	2	1	5	1	1	0		1	4	0	0	1	2	0	1	1	1	1	1	1	1	1	1	4	1
20	1	2	1	2	2	9	2	2	0	3	4	4	4	5	3	1	2	2	0		0	4	1	2	1	0	2	0	1	1	1	1	1	1	1	1	4	1
20	1	1	1	2	2	8	2	2	0	3	5	4	4	5	2	5	1	1	1	3	1	4	0	0	1	1	1	0	1	1	1	1	1	1	1	1	4	1
32	4	1	1	1	7	7	1	2	1	2	2	3	3	2	6	5	1	1	0		1	4	2	2	2	0	2	2	1	1	1	1	1	1	1	1	4	1
22	2	1	1	2	4	4	2	2	1	3	2	4	3	4	3	5	2	2	1	3	1	4	0	0	2	1	1	2	1	1	1	1	1	1	1	1	4	1
20	1	1	1	2	2	8	2	1	0	3	2	3	3	5	2	5	1	1	1	2	1	4	0	0	0	1	2	0	1	0	1	1	1	1	1	-1	2	1
23	2	1	1	1	7	3	2	2	1	3	5	4	5	5	1	1	2	2	0		0	4	0	0	0	2	0	2	1	1	1	1	1	1	1	1	4	1
25	2	1	1	2	5	7	1	2	0	2	3	2	5	2	3	5	2	1	0		1	4	0	0	0	1	1	2	1	1	1	1	1	1	1	1	4	1
21	1	1	1	2	2	7	1	2	0	3	1	3	3	2	2	5	2	1	1	3	1	4	1	1	2	1	2	0	1	1	0	0	-1	-1	1	1	0	0
20	1	1	1	2	2	8	2	2	0	3	2	3	3	5	6	1	1	2	1	1	1	1	2	2	0	2	2	2	1	1	1	1	1	1	1	1	4	1
28	3	1	1	1	7	7	1	2	1	2	3	2	5	5	2	1	1	1	0		1	1	1	1	0	2	1	0	1	1	1	1	1	1	1	1	4	1
18	1	1	1	2	1	7	1	2	0	3	5	4	5	5	1	1	1	2	0		0	1	0	0	0	2	1	2	1	1	1	1	1	1	1	1	4	1
22	2	1	1	2	4	9	2	2	1	3	3	3	4	4	2	5	2	1	0		0	4	0	0	0	0	0	0	0	0	1	1	1	1	-1	-1	0	0
22	2	1	1	1	7	7	1	2	1	2	5	2	5	5	3	1	1	1	0		1	1	1	0	1	0	0	0	1	1	1	1	1	1	1	1	4	1
20	1	1	1	2	2	7	1	2	1	3	1	3	4	5	3	1	1	1	1	1	1	1	0	1	0	2	0	0	1	1	1	1	1	1	1	1	4	1
21	1	1	1	2	2	9	2	2	1	3	2	3	4	4	3	5	1	1	0		1	4	1	0	2	2	2	2	1	1	1	1	1	1	1	1	4	1
20	1	1	1	2	3	3	2	2	0	3	3	3	4	5	6	1	1	1	1	1	1	4	0	0	0	0	0	0	1	1	1	1	1	1	1	1	4	1
20	1	1	1	2	2	9	2	2	0	3	5	3	5	5	2	1	1	1	1	3	1	4	1	1	1	2	0	1	1	0	1	0	1	-1	1	-1	0	0
20	1	1	1	2	2	9	2	2	0	3	1	2	3	2	3	5	1	3	0		1	4	0	1	2	2	1	0	1	1	1	1	1	1	1	1	4	1
20	1	1	1	2	2	2	2	2	0	3	2	3	4	5	1	1	2	2	1	2	1	4	0	0	0	2	0	0	1	1	1	1	1	1	1	1	4	1
20	1	1	1	2	2	6	2	2	0	2	5	2	5	5	1	5	1	3	1	3	1	4	0	0	1	1	1	2	1	1	1	1	1	1	1	1	4	1
20	1	1	1	2	2	2	2	2	0	3	3	3	4	5	1	1	1	2	0		1	4	2	2	2	2	0	2	0	1	1	1	1	1	-1	1	2	1
21	1	1	1	2	2	7	1	2	1	3	3	4	5	5	1	5	1	1	1	2	1	4	2	2	2	2	2	1	1	1	1	1	1	1	1	1	4	1
20	1	1	1	2	2	8	2	2	0	3	3	3	4	5	1	1	1	1	1	3	1	4	0	1	1	0	0	0	1	1	1	1	1	1	1	1	4	1
20	1	1	1	2	2	7	1	2	1	3	2	4	3	4	1	5	1	1	1	2	1	4	1	0	1	2	2	0	0	0	1	1	1	1	-1	-1	0	0
20	1	1	1	2	2	7	1	2	0	3	3	3	5	4	1	1	1	2	1	3	1	4	1	1	2	2	0	1	0	1	1	1	1	1	-1	1	2	1
20	1	1	1	2	2	7	1	2	0	3	2	3	5	5	1	1	1	2	1	1	1	1	0	0	0	2	0	0	1	1	1	1	1	1	1	1	4	1
19	1	1	1	2	1	7	1	2	0	3	4	3	5	5	2	5	2	3	0		1	4	0	0	0	2	0	2	1	1	1	1	1	1	1	1	4	1
19	1	1	1	2	2	4	2	2	1	3	3	3	5	5	2	2	2	1	0		1	1	2	2	2	2	2	2	1	1	1	1	1	1	1	1	4	1
23	2	1	1	1	7	8	2	2	0	2	4	1	5	5	6	1	2	2	1	3	0	4	1	2	0	2	0	2	1	1	1	1	1	1	1	1	4	1
22	2	1	1	2	4	3	2	2	0	3	3	3	4	5	1	5	2	2	0		1	4	2	0	2	2	2	2	1	1	1	1	1	1	1	1	4	1
23	2	1	1	2	3	2	2	2	0	3	2	2	5	5	3	1	2	1	1	2	0	1	2	2	1	1	0	1	1	1	1	0	1	-1	1	1	2	1
18	1	1	1	2	1	7	1	2	1	3	3	3	5	3	3	5	1	3	1	2	1	4	0	2	0	1	0	2	1	1	1	1	1	1	1	1	4	1
21	1	1	1	2	1	5	2	2	0	3	1	3	4	5	3	1	1	3	0		1	1	1	1	1	1	0	0	1	1	1	1	1	1	1	1	4	1
19	1	2	2	2	1	7	1	2	1	3	1	3	5	5	3	1	1	3	0		1	4	1	2	0	2	1	2	1	1	1	1	1	1	1	1	4	1
19	1	1	1	2	1	6	2	2	0	3	5	5	5	5	2	1	1	1	1	3	1	4	0	0	2	2	2	2	1	1	1	1	1	1	1	1	4	1
19	1	1	1	2	1	6	2	2	0	3	5	2	5	5	6	1	1	1	0		0	4	0	0	0	2	2	2	1	1	1	1	1	1	1	1	4	1
22	2	2	1	2	2	7	1	2	1	3	5	3	5	5	1	1	1	3	0		0	4	0	1	2	1	1	1	1	0	1	0	1	-1	1	-1	0	0
24	2	2	1	2	6	7	1	2	1	2	5	2	5	5	1	1	2	2	0		1	4	2	2	2	2	0	0	0	1	1	0	1	-1	-1	1	0	0
21	1	1	1	2	3	7	1	2	1	3	5	4	5	4	2	5	1	1	1	3	1	4	0	2	0	2	2	0	1	1	1	1	1	1	1	1	4	1
23	2	1	1	2	6	10	2	2	0	3	3	3	4	2	3	5	2	2	1	2	1	4	1	1	0	2	0	0	1	1	1	1	1	1	1	1	4	1
19	1	1	1	2	2	4	2	2	0	3	2	4	2	2	3	5	2	1	0		1	1	0	0	0	2	2	2	1	1	1	1	1	1	1	1	4	1
21	1	1	1	2	1	8	2	2	0	3	2	4	4	3	2	5	1	1	1	2	1	1	0	0	0	0	0	0	1	1	1	1	1	1	1	1	4	1
21	1	1	1	1	7	7	1	2	1	3	3	3	5	4	1	5	1	1	1	2	1	1	0	0	0	0	0	0	1	1	1	1	1	1	1	1	4	1
20	1	2	2	2	2	7	1	1	1	3	1	4	5	5	2	5	1	2	1	2	1	1	1	1	2	2	1	0	1	1	1	1	1	1	1	1	4	1
24	2	1	1	1	7	8	2	2	1	3	5	4	5	2	1	5	1	1	1	3	1	4	0	0	2	0	2	2	1	1	1	1	1	1	1	1	4	1
20	1	1	1	2	3	7	1	2	1	3	3	5	5	4	1	6	2	1	0		1	4	1	0	1	2	1	2	1	1	1	1	1	1	1	1	4	1
19	1	1	1	2	2	8	2	2	1	3	5	3	4	5	1	1	1	1	1	3	1	4	2	2	2	0	2	2	1	1	1	1	1	1	1	1	4	1
20	1	1	1	2	2	4	2	2	0	3	2	3	3	5	3	1	1	1	1	3	1	4	2	0	0	2	2	1	1	1	1	1	1	1	1	1	4	1
20	1	1	1	2	2	7	1	2	1	3	2	2	3	5	1	1	1	2	0		1	4	0	0	0	2	1	1	1	1	1	0	1	-1	1	1	2	1
20	1	1	1	2	2	7	1	1	0	3	5	3	5	5	2	1	1	1	1	3	1	4	1	0	0	2	0	0	1	1	1	0	1	-1	1	1	2	1
20	1	1	1	2	2	7	1	1	0	3	5	3	5	5	2	1	2	1	1	3	1	4	1	2	1	2	0	1	1	1	1	0	1	-1	1	1	2	1
19	1	2	1	2	1	2	2	2	0	3	2	2	5	4	1	3	1	1	0		0	4	1	0	2	2	2	1	1	1	1	1	1	1	1	1	4	1
19	1	1	1	2	2	7	1	2	0	3	2	5	5	4	1	2	2	1	1	2	0	4	0	0	1	2	2	0	1	1	1	1	1	1	1	1	4	1
20	1	1	1	2	2	7	1	2	0	3	5	3	5	5	2	1	1	1	1	3	1	4	0	0	0	2	0	0	1	1	1	1	1	1	1	1	4	1
24	2	2	1	1	7	8	2	2	1	3	5	5	5	1	3	5	2	1	1	2	1	1	0	0	2	2	2	2	1	0	1	1	1	1	1	-1	2	1
23	2	1	1	1	7	8	2	2	0	3	2	3	4	4	1	5	1	1	0		1	1	0	0	0	2	0	0	1	1	1	1	1	1	1	1	4	1
22	2	1	1	2	3	7	1	2	1	3	5	4	4	3	3	5	2	2	1	2	1	1	2	2	1	1	2	1	1	1	1	1	1	1	1	1	4	1
18	1	1	2	2	1	8	2	2	0	3	4	2	5	4	1	5	1	1	0		1	4	0	0	0	2	1	2	1	1	1	1	1	1	1	1	4	1
18	1	1	1	2	2	7	1	2	0	3	5	4	2	2	1	1	2	1	1	3	1	4	0	0	0	0	0	0	1	0	1	1	1	1	1	-1	2	1
25	2	1	2	1	7	7	1	2	1	3	5	6	5	5	2	2	2	2	0		0	4	0	0	0	1	2	0	1	1	1	1	1	1	1	1	4	1
25	2	2	2	1	7	6	2	2	0	3	4	4	4	5	2	1	2	1	1	3	1	1	2	1	2	2	0	0	0	0	0	0	-1	-1	-1	-1	-4	0
18	1	1	1	1	7	8	2	2	1	3	2	4	5	5	1	5	2	2	0		1	1	1	1	0	1	0	0	0	1	1	1	1	1	-1	1	2	1
22	2	1	1	1	7	8	2	2	1	3	2	4	4	2	3	5	2	1	0		1	4	2	0	2	2	2	0	1	1	1	1	1	1	1	1	4	1
22	2	1	1	1	7	8	2	2	0	2	2	5	3	3	3	5	1	1	0		1	4	2	2	2	2	0	2	1	1	1	1	1	1	1	1	4	1
19	1	1	1	2	2	7	1	1	1	3	2	4	4	3	3	5	2	1	1	2	1	1	1	0	2	2	1	1	1	1	1	1	1	1	1	1	4	1
22	2	1	1	2	4	7	1	2	1	3	2	2	5	5	1	1	1	1	0		1	4	0	1	0	2	2	2	1	1	1	1	1	1	1	1	4	1
26	3	1	1	1	7	8	2	2	0	3	5	4	4	4	1	5	1	2	0		0	4	0	0	1	2	1	0	1	1	1	1	1	1	1	1	4	1
19	1	1	1	2	2	7	1	1	1	3	2	4	4	3	3	5	2	1	1	2	1	1	1	0	2	2	1	2	1	1	1	1	1	1	1	1	4	1
19	1	1	1	2	2	7	1	1	1	3	2	4	4	3	3	5	2	1	1	2	1	1	1	0	2	2	1	2	1	1	1	1	1	1	1	1	4	1
19	1	1	1	2	2	7	1	1	1	3	2	4	4	3	3	5	2	1	1	2	1	1	1	0	2	2	1	2	1	1	1	1	1	1	1	1	4	1
20	1	1	1	2	2	3	2	2	1	3	2	4	4	4	3	5	2	2	0		0	4	0	0	0	2	0	2	1	1	1	1	1	1	1	1	4	1
22	2	1	1	1	7	8	2	2	0	3	4	3	4	5	3	3	1	2	0		0	1	0	0	1	2	1	2	1	1	1	1	1	1	1	1	4	1
19	1	1	1	2	2	7	1	2	1	3	3	6	4	2	1	5	2	2	0		1	4	0	0	2	2	2	2	1	1	1	1	1	1	1	1	4	1
21	1	1	1	1	7	4	2	2	1	3	1	6	5	1	1	5	1	1	1	2	1	1	1	1	0	0	0	2	1	1	1	1	1	1	1	1	4	1
23	2	1	1	2	6	7	1	2	0	3	2	4	4	5	3	1	2	2	1	2	0	4	1	1	2	2	0	1	1	1	0	1	-1	1	1	1	2	1
24	2	1	1	1	7	7	1	2	0	3	4	3	5	5	3	3	2	1	0		1	4	0	0	2	2	2	2	1	1	1	1	1	1	1	1	4	1
26	3	1	1	1	7	7	1	2	0	2	3	2	4	5	1	1	1	3	1	2	1	1	0	1	1	1	2	0	1	1	1	1	1	1	1	1	4	1
23	2	1	1	1	7	7	1	2	0	3	4	3	3	5	6	1	1	2	0		1	1	0	0	1	2	0	2	1	1	1	1	1	1	1	1	4	1
24	2	1	1	1	7	7	1	2	0	3	3	6	4	1	6	5	1	1	1	2	1	4	1	2	2	2	2	0	0	1	1	1	1	1	-1	1	2	1
20	1	2	1	2	1	7	1	2	1	3	3	4	5	4	3	5	2	1	1	3	1	4	0	0	0	2	2	2	0	1	1	1	1	1	-1	1	2	1
20	1	1	1	2	3	4	2	2	1	3	3	5	4	1	1	5	2	2	0		1	4	0	0	1	2	0	1	1	1	1	1	1	1	1	1	4	1
20	1	1	1	2	3	7	1	1	0	3	3	3	4	4	2	5	1	1	1	3	1	4	0	0	0	1	2	2	1	1	1	1	1	1	1	1	4	1
21	1	2	1	2	3	8	2	2	0	3	3	4	5	4	1	5	1	1	0		1	4	2	2	2	0	1	0	1	0	1	1	1	1	1	-1	2	1
24	2	1	1	2	6	7	1	2	0	2	3	2	3	2	6	5	1	3	1	3	1	4	0	1	0	1	0	2	1	1	1	1	1	1	1	1	4	1
23	2	1	1	2	3	7	1	2	1	3	3	6	4	2	3	5	2	2	0		1	4	0	0	0	2	1	0	1	1	1	1	1	1	1	1	4	1
21	1	1	1	2	1	3	2	2	0	3	1	3	3	4	6	2	1	3	1	3	1	4	0	2	2	2	2	2	1	1	1	1	1	1	1	1	4	1
23	2	1	1	1	7	3	2	2	1	3	3	5	5	5	3	3	1	3	0		1	4	0	2	0	1	0	0	1	1	1	1	1	1	1	1	4	1
19	1	1	2	2	2	7	1	2	1	3	3	4	4	4	6	2	1	1	0		0	4	1	0	0	1	2	2	1	1	1	1	1	1	1	1	4	1
22	2	1	2	2	3	7	1	2	1	3	3	4	4	4	6	2	1	3	0		0	4	2	0	2	1	1	2	1	1	1	1	1	1	1	1	4	1
20	1	1	1	2	2	8	2	2	0	3	2	3	4	4	6	2	1	1	1	3	1	1	1	2	2	2	0	0	1	1	1	1	1	1	1	1	4	1
21	1	2	1	2	3	8	2	2	0	3	1	3	2	1	2	5	1	1	1	2	1	4	2	2	2	2	2	2	0	1	1	1	1	1	-1	1	2	1
21	1	1	2	2	3	7	1	2	0	3	2	3	4	5	6	5	1	1	1	2	1	1	0	1	2	2	0	1	1	1	1	0	1	-1	1	1	2	1
22	2	1	1	1	7	2	2	2	1	3	3	6	4	5	3	3	2	1	1	3	1	4	0	0	0	2	1	2	1	1	1	1	1	1	1	1	4	1
24	2	2	2	1	7	6	2	2	1	2	3	4	4	4	6	2	1	3	0		1	4	2	0	1	2	2	2	1	1	1	1	1	1	1	1	4	1
24	2	1	1	1	7	8	2	2	0	2	2	3	2	1	3	5	2	2	1	2	1	4	1	1	0	2	2	2	1	0	1	0	1	-1	1	-1	0	0
20	1	1	1	2	3	8	2	2	1	3	5	1	3	5	3	1	1	1	0		1	1	1	0	0	1	0	0	1	1	1	1	1	1	1	1	4	1
23	2	1	2	1	7	3	2	2	0	3	3	3	4	5	6	2	1	3	1	3	1	4	0	0	0	2	1	2	1	1	0	1	-1	1	1	1	2	1
24	2	1	1	1	7	8	2	2	0	3	3	6	5	4	1	5	2	2	0		1	4	0	0	0	2	1	1	1	1	1	1	1	1	1	1	4	1
20	1	1	1	2	1	8	2	2	1	2	1	4	4	3	2	5	2	2	1	2	1	4	1	2	0	0	0	2	1	1	1	1	1	1	1	1	4	1
23	2	1	1	1	7	3	2	2	0	3	5	5	5	4	1	5	2	2	0		1	4	0	1	0	2	0	1	1	1	1	1	1	1	1	1	4	1
20	1	1	1	2	2	4	2	2	1	3	4	5	5	5	3	1	2	2	1	3	0	4	1	0	1	2	2	0	1	0	1	1	1	1	1	-1	2	1
22	2	2	1	2	1	4	2	2	1	3	1	2	5	4	1	2	2	1	1	3	0	4	1	1	2	2	0	0	1	1	1	1	1	1	1	1	4	1
27	3	1	1	1	7	9	2	2	0	3	2	4	3	4	3	5	2	2	1	3	0	1	0	0	1	1	1	0	1	1	1	1	1	1	1	1	4	1
19	1	1	1	2	1	7	1	2	0	3	2	3	4	5	3	1	2	1	1	3	1	4	1	0	0	2	2	2	1	0	1	1	1	1	1	-1	2	1
20	1	1	1	2	1	3	2	2	0	3	3	4	5	5	1	3	1	2	0		1	4	0	2	0	2	2	2	1	1	1	1	1	1	1	1	4	1
20	1	1	1	2	1	3	2	2	0	3	3	4	5	5	1	3	1	2	0		1	4	0	2	0	2	2	2	1	1	1	1	1	1	1	1	4	1
24	2	2	1	2	2	7	1	2	1	3	2	2	4	4	3	5	2	1	0		1	1	0	1	0	2	2	2	1	1	1	1	1	1	1	1	4	1
21	1	1	1	2	5	8	2	1	0	3	2	5	4	3	1	5	2	1	1	3	1	1	0	0	0	2	0	2	1	1	1	1	1	1	1	1	4	1
22	2	1	1	1	7	7	1	2	0	3	2	5	4	2	3	5	1	1	1	3	1	4	2	2	2	2	0	2	1	1	1	1	1	1	1	1	4	1
28	3	1	1	1	7	8	2	2	0	2	1	1	3	1	3	5	1	3	1	3	1	4	2	2	1	2	1	1	1	1	1	1	1	1	1	1	4	1
23	2	1	1	2	6	7	1	2	1	3	2	4	5	4	1	5	1	1	1	3	1	4	0	0	0	2	0	2	1	1	1	1	1	1	1	1	4	1
22	2	1	1	2	3	3	2	2	0	3	3	4	3	3	3	5	2	2	1	3	1	1	0	0	0	2	0	0	1	1	1	1	1	1	1	1	4	1
22	2	1	1	2	4	8	2	1	0	3	3	2	4	5	1	1	1	1	0		1	4	0	0	0	2	0	2	1	0	1	1	1	1	1	-1	2	1
18	1	1	1	2	1	2	2	2	0	3	4	2	5	5	1	1	1	2	0		0	1	0	0	0	1	0	0	1	1	1	1	1	1	1	1	4	1
22	2	1	1	2	4	3	2	2	0	3	5	4	5	5	1	5	1	1	1	2	1	1	0	1	0	2	0	2	1	0	1	0	1	-1	1	-1	0	0
22	2	1	1	2	2	8	2	2	0	3	1	5	4	3	6	5	1	2	1	2	1	4	2	2	2	2	1	2	1	0	1	1	1	1	1	-1	2	1
21	1	1	1	2	2	8	2	2	0	3	1	2	5	5	3	1	1	1	1	1	1	4	2	0	2	2	0	2	0	0	1	0	1	-1	-1	-1	-2	0
22	2	1	1	2	2	2	2	2	1	3	3	4	4	4	1	5	1	1	1	3	1	4	1	0	0	2	2	1	1	1	1	1	1	1	1	1	4	1
23	2	1	1	2	5	7	1	2	1	3	4	2	4	5	3	1	1	2	1	2	1	1	0	0	0	2	1	2	1	0	0	1	-1	1	1	-1	0	0
25	2	1	2	2	5	7	1	2	0	3	1	6	5	2	2	5	2	1	0		1	4	0	0	1	0	0	0	1	1	1	1	1	1	1	1	4	1
22	2	1	1	2	4	7	1	2	1	3	5	5	3	1	3	5	1	1	1	3	1	4	2	2	0	2	0	2	1	1	1	1	1	1	1	1	4	1
21	1	1	1	2	2	3	2	2	0	3	1	5	4	2	3	5	2	1	0		1	4	0	0	2	0	0	0	1	1	1	1	1	1	1	1	4	1
20	1	1	1	2	2	7	1	2	1	3	5	2	5	5	2	2	1	2	0		0	4	0	0	0	1	1	0	1	1	1	1	1	1	1	1	4	1
20	1	2	1	2	2	8	2	2	0	3	2	4	4	4	6	5	2	2	0		0	4	0	0	1	2	0	2	1	1	1	1	1	1	1	1	4	1
22	2	1	1	2	2	8	2	2	0	3	4	5	5	2	1	5	1	2	1	2	1	4	0	1	2	2	0	1	1	1	1	1	1	1	1	1	4	1
21	1	1	1	2	2	3	2	2	1	3	3	4	3	5	6	1	2	1	1	3	0	4	0	0	2	2	0	2	0	1	1	1	1	1	-1	1	2	1
24	2	1	1	2	4	7	1	2	1	3	5	6	3	1	3	5	2	3	0		1	1	2	2	0	2	0	0	1	1	1	1	1	1	1	1	4	1
22	2	1	2	2	3	7	1	2	0	3	4	5	5	4	2	5	1	1	1	3	1	4	0	0	2	2	2	2	1	1	1	1	1	1	1	1	4	1
19	1	1	1	2	1	3	2	2	0	3	2	4	4	5	1	5	2	2	1	2	1	4	1	2	1	2	0	2	0	1	1	1	1	1	-1	1	2	1
20	1	1	1	2	2	8	2	2	0	3	3	3	4	5	2	5	2	1	1	2	1	4	0	0	0	2	0	0	1	1	1	1	1	1	1	1	4	1
19	1	1	1	2	1	7	1	2	1	3	5	4	5	5	1	1	1	1	1	3	1	4	2	0	1	2	1	2	0	1	1	0	1	-1	-1	1	0	0
19	1	1	1	2	1	3	2	1	0	3	3	5	5	3	1	5	1	1	1	2	1	4	2	1	2	2	1	2	1	1	1	1	1	1	1	1	4	1
21	1	1	1	2	4	8	2	2	0	3	5	4	4	3	3	5	1	1	1	3	1	1	1	0	2	2	2	2	0	1	1	1	1	1	-1	1	2	1
20	1	1	1	2	2	3	2	1	0	2	3	1	3	3	1	5	2	3	1	3	1	4	1	2	2	2	2	2	1	0	1	1	1	1	1	-1	2	1
21	1	1	1	2	5	7	1	2	1	3	4	3	4	5	6	5	2	1	0		1	4	1	2	1	2	2	2	1	0	1	1	1	1	1	-1	2	1
19	1	1	1	2	2	3	2	1	1	3	4	4	3	1	1	5	1	2	1	3	1	4	2	2	0	2	1	0	1	0	0	0	-1	-1	1	-1	-2	0
19	1	1	1	2	2	7	1	2	1	3	5	3	5	5	2	1	2	2	0		1	4	0	2	2	2	0	2	1	1	1	1	1	1	1	1	4	1
19	1	1	1	2	2	7	1	2	1	3	3	3	5	5	2	5	2	1	0		1	4	1	1	2	2	1	1	1	1	1	1	1	1	1	1	4	1
22	2	1	1	2	4	9	2	2	0	3	5	4	4	5	3	1	1	3	0		1	1	0	1	2	0	0	1	1	1	1	0	1	-1	1	1	2	1
19	1	1	1	2	1	3	2	2	0	3	2	3	1	1	3	5	1	2	0		1	4	1	1	1	1	1	1	1	1	1	1	1	1	1	1	4	1
19	1	1	1	2	1	7	1	2	0	3	5	4	5	4	1	5	1	1	1	2	1	4	0	0	0	1	0	2	1	1	1	1	1	1	1	1	4	1
21	1	1	1	2	3	8	2	2	1	3	4	3	4	2	2	5	1	1	1	2	1	1	1	1	1	2	1	2	1	1	1	1	1	1	1	1	4	1
21	1	1	1	2	3	3	2	2	1	3	4	2	5	5	6	6	2	1	1	2	1	1	0	1	0	2	0	1	1	1	1	1	1	1	1	1	4	1
19	1	1	1	2	1	4	2	1	0	1	2	2	4	5	3	6	1	1	1	2	1	1	0	0	1	0	2	2	1	0	0	1	-1	1	1	-1	0	0
20	1	1	1	2	2	7	1	2	0	3	1	5	4	5	2	1	1	2	1	1	1	4	0	1	0	2	0	0	1	1	1	1	1	1	1	1	4	1
22	2	1	1	2	3	7	1	2	1	3	1	2	5	4	1	1	2	2	1	2	0	4	0	0	0	0	0	0	0	1	1	1	1	1	-1	1	2	1
20	1	1	1	2	2	7	1	2	0	3	1	4	5	5	3	5	2	1	1	3	1	4	1	1	2	2	2	2	1	1	1	1	1	1	1	1	4	1
20	1	1	1	2	2	7	1	2	0	3	2	3	3	4	3	5	2	2	0		1	4	0	0	0	1	2	2	1	1	1	1	1	1	1	1	4	1
22	2	1	1	1	7	8	2	2	0	3	2	6	5	3	1	5	1	1	1	3	1	1	1	0	2	2	2	2	1	1	1	1	1	1	1	1	4	1
19	1	1	1	2	2	7	1	2	1	3	2	4	5	4	3	5	1	2	0		1	1	2	1	2	2	2	2	1	1	1	1	1	1	1	1	4	1
19	1	1	1	2	2	7	1	2	0	3	4	3	5	5	2	5	1	1	0		1	1	0	0	2	1	2	0	1	1	1	1	1	1	1	1	4	1
20	1	1	1	2	2	7	1	1	0	3	2	3	4	5	3	3	1	2	0		1	1	1	2	2	2	1	1	1	0	1	0	1	-1	1	-1	0	0
20	1	1	1	2	2	7	1	1	1	3	3	6	5	3	3	5	2	2	1	2	1	4	0	2	0	2	2	2	1	1	1	1	1	1	1	1	4	1
20	1	1	1	2	2	7	1	1	0	3	5	4	5	5	3	3	2	3	0		0	4	2	2	1	2	2	1	1	1	1	1	1	1	1	1	4	1
20	1	1	1	2	1	7	1	1	0	3	3	6	5	5	1	1	1	1	0		1	1	1	1	2	1	2	2	1	0	0	0	-1	-1	1	-1	-2	0
20	1	1	1	2	2	7	1	2	1	3	3	4	5	4	3	5	2	1	0		1	1	2	1	0	2	0	0	1	1	1	0	1	-1	1	1	2	1
19	1	1	1	2	2	7	1	2	0	3	1	2	5	3	3	5	1	1	0		0	1	0	0	0	2	0	0	1	1	1	1	1	1	1	1	4	1
20	1	1	1	2	2	7	1	2	0	3	3	4	5	5	1	1	1	1	0		1	1	1	0	1	1	1	1	1	1	1	1	1	1	1	1	4	1
18	1	1	1	2	2	4	2	2	1	3	5	4	5	5	2	1	1	2	0		1	4	2	1	2	2	2	2	1	0	1	1	1	1	1	-1	2	1
19	1	1	1	2	2	7	1	1	0	3	4	4	5	5	1	1	1	3	0		1	4	0	0	2	2	1	1	1	1	1	1	1	1	1	1	4	1
20	1	1	1	2	2	7	1	2	0	3	2	3	5	4	1	1	1	2	1	3	1	1	0	0	0	2	0	0	1	1	1	1	1	1	1	1	4	1
20	1	1	1	2	2	7	1	2	1	3	4	3	5	5	1	6	1	1	0		1	1	1	1	1	1	1	1	1	1	1	1	1	1	1	1	4	1
22	2	1	1	2	3	7	1	2	1	2	1	3	5	5	1	1	2	2	1	2	1	4	0	0	0	0	0	0	0	1	1	1	1	1	-1	1	2	1
21	1	1	1	2	2	7	1	1	0	3	3	5	2	5	6	3	2	1	1	2	1	4	2	2	0	2	2	1	1	1	1	1	1	1	1	1	4	1
21	1	1	1	2	2	7	1	2	0	3	3	3	5	5	2	1	1	3	0		0	1	0	0	1	2	1	1	1	1	1	1	1	1	1	1	4	1
19	1	1	1	2	2	7	1	1	1	3	2	3	4	5	3	1	2	1	1	3	1	1	1	0	0	1	0	0	1	1	1	1	1	1	1	1	4	1
20	1	1	1	2	2	7	1	2	0	3	5	5	5	5	1	1	2	1	1	3	1	4	0	2	2	2	2	2	1	1	1	1	1	1	1	1	4	1
20	1	1	1	2	3	7	1	1	0	3	2	5	4	3	3	5	2	2	0		1	4	2	1	1	2	2	1	1	0	1	1	1	1	1	-1	2	1
20	1	1	1	2	2	8	2	2	1	3	5	3	5	5	3	5	2	2	0		1	4	2	1	2	2	1	2	1	1	1	1	1	1	1	1	4	1
20	1	1	1	2	2	7	1	1	0	3	4	3	4	5	3	1	1	2	0		1	1	0	0	0	0	0	0	1	1	1	1	1	1	1	1	4	1
25	2	1	1	2	6	6	2	2	1	3	5	4	5	5	1	2	2	2	1	3	1	1	1	0	0	2	2	2	1	1	1	1	1	1	1	1	4	1
25	2	1	1	1	7	3	2	2	0	3	4	4	5	5	3	3	1	1	1	2	1	4	0	0	0	1	0	1	1	1	1	1	1	1	1	1	4	1
24	2	1	1	1	7	8	2	2	1	3	4	3	5	5	2	5	1	3	1	3	0	1	0	1	0	0	1	1	1	1	1	1	1	1	1	1	4	1
20	1	1	1	2	2	7	1	1	0	3	4	4	5	4	1	5	1	2	0		0	1	0	1	1	0	1	2	0	0	1	1	1	1	-1	-1	0	0
22	2	1	1	1	7	3	2	2	0	3	1	4	4	4	2	5	2	2	0		1	4	0	1	0	2	2	0	1	1	1	1	1	1	1	1	4	1
21	1	1	1	2	1	8	2	2	0	3	3	3	4	4	1	3	1	1	1	3	1	1	0	0	0	1	0	2	1	1	1	1	1	1	1	1	4	1
18	1	1	1	2	1	2	2	1	0	3	1	3	5	5	1	1	1	2	0		0	4	0	0	0	0	0	2	1	1	1	1	1	1	1	1	4	1
20	1	1	1	2	2	7	1	2	0	3	2	3	3	4	3	5	2	2	0		1	4	0	0	1	1	1	1	1	1	1	1	1	1	1	1	4	1
20	1	1	1	2	1	9	2	2	1	3	1	1	4	3	6	2	2	1	0		1	4	0	0	0	0	0	0	1	1	1	1	1	1	1	1	4	1
20	1	1	1	2	2	7	1	2	0	3	3	4	4	4	3	5	2	1	1	3	1	1	0	0	0	2	1	1	1	1	1	1	1	1	1	1	4	1
18	1	1	1	2	1	7	1	2	1	3	5	4	5	4	1	5	1	2	0		1	4	0	0	0	1	0	0	1	1	1	1	1	1	1	1	4	1
18	1	1	1	1	7	7	1	2	1	3	5	3	5	5	2	1	2	3	0		1	4	1	0	1	2	0	2	1	1	1	0	1	-1	1	1	2	1
25	2	1	1	1	7	8	2	2	0	2	1	2	4	4	1	5	2	1	1	3	1	3	2	2	1	1	2	1	1	1	1	1	1	1	1	1	4	1
20	1	1	1	2	3	8	2	1	0	3	2	3	5	5	6	1	1	1	0		1	1	0	0	1	2	2	2	1	1	1	1	1	1	1	1	4	1
21	1	1	1	1	7	3	2	2	0	3	4	4	4	4	1	5	1	1	0		1	1	2	2	2	2	2	2	1	1	1	1	1	1	1	1	4	1
20	1	1	1	2	2	7	1	2	0	3	5	4	5	5	2	1	1	1	1	3	1	1	0	0	0	0	0	0	1	1	1	1	1	1	1	1	4	1
22	2	1	1	2	4	4	2	2	0	3	3	6	3	4	3	5	2	3	1	3	1	1	0	2	1	2	1	2	1	1	1	1	1	1	1	1	4	1
20	1	1	1	2	3	9	2	2	0	3	1	3	3	5	1	5	1	2	0		0	1	0	0	0	1	1	0	1	1	1	1	1	1	1	1	4	1
20	1	1	1	1	7	3	2	2	0	3	4	3	5	5	1	5	1	1	0		1	4	2	2	2	2	1	2	1	1	1	1	1	1	1	1	4	1
23	2	1	1	1	7	8	2	2	1	3	2	5	3	1	3	5	1	3	0		1	4	0	0	1	2	2	2	1	1	1	1	1	1	1	1	4	1
24	2	1	1	1	7	7	1	2	1	3	2	5	4	4	3	1	2	1	1	3	1	3	1	0	0	2	0	2	1	0	1	1	1	1	1	-1	2	1
20	1	1	1	2	2	7	1	2	0	3	4	3	5	4	2	5	2	1	0		1	4	0	1	0	1	0	2	1	1	1	1	1	1	1	1	4	1
20	1	1	1	2	2	7	1	2	0	3	2	3	4	4	2	5	1	2	1	3	1	4	0	0	0	0	0	2	1	0	1	1	1	1	1	-1	2	1
22	2	1	1	1	7	7	1	2	0	3	4	4	5	5	6	2	1	3	1	3	1	1	2	2	0	2	1	2	1	1	1	1	1	1	1	1	4	1
25	2	1	1	1	7	3	2	2	1	3	5	5	5	5	1	5	2	1	0		1	1	2	2	0	2	2	2	1	1	1	1	1	1	1	1	4	1
25	2	1	1	2	3	7	1	2	1	3	1	3	3	5	6	1	2	2	0		0	4	0	0	2	2	2	2	1	1	1	1	1	1	1	1	4	1
19	1	1	1	2	3	7	1	2	0	3	1	2	5	5	3	5	2	2	0		1	4	0	0	0	0	1	1	1	1	1	1	1	1	1	1	4	1
23	2	1	1	2	3	7	1	2	0	3	5	4	5	5	2	1	1	1	0		1	1	0	2	0	2	2	2	1	1	1	1	1	1	1	1	4	1
23	2	1	1	2	4	7	1	1	0	3	4	2	4	5	6	1	2	1	0		1	4	2	0	2	2	0	2	0	1	1	1	1	1	-1	1	2	1
19	1	1	1	2	1	2	2	2	0	3	4	4	4	5	1	5	1	1	1	2	1	4	1	0	1	2	2	2	1	1	1	1	1	1	1	1	4	1
18	1	1	1	2	1	3	2	2	0	3	3	4	5	5	1	1	1	3	1	3	1	4	1	0	0	1	0	2	1	1	1	1	1	1	1	1	4	1
23	2	1	1	2	3	3	2	2	0	3	3	3	4	5	3	5	1	2	0		1	1	0	0	0	0	2	0	1	1	1	1	1	1	1	1	4	1
27	3	1	1	1	7	4	2	2	0	3	1	4	5	2	1	5	2	2	0		1	1	2	1	2	0	0	1	1	1	1	1	1	1	1	1	4	1
22	2	1	1	2	4	7	1	2	1	3	5	4	5	5	2	5	1	1	0		1	1	0	0	0	2	1	1	1	1	1	1	1	1	1	1	4	1
22	2	1	2	2	4	7	1	2	1	3	5	5	5	5	6	5	2	1	0		1	4	1	1	1	1	1	1	1	1	1	1	1	1	1	1	4	1
19	1	1	1	2	1	2	2	2	1	3	1	3	5	5	2	1	2	1	1	2	1	4	1	1	1	1	1	1	0	1	1	1	1	1	-1	1	2	1
24	2	1	1	2	6	3	2	2	0	3	2	3	1	3	2	1	2	1	0		0	1	0	0	0	0	0	0	1	1	1	1	1	1	1	1	4	1
25	2	2	1	1	7	7	1	2	1	3	5	3	5	5	1	1	2	2	0		0	4	0	2	0	1	0	2	1	1	1	1	1	1	1	1	4	1
22	2	1	1	1	7	2	2	1	1	3	3	4	5	5	1	1	1	2	0		1	4	2	2	0	2	1	2	1	1	1	1	1	1	1	1	4	1
19	1	1	1	2	1	2	2	2	0	3	2	3	5	5	1	1	1	1	1	1	1	3	0	1	2	2	2	1	1	1	1	1	1	1	1	1	4	1
20	1	1	1	2	2	7	1	2	0	3	1	2	5	3	3	5	1	1	0		0	1	0	0	0	2	0	0	1	1	1	1	1	1	1	1	4	1
20	1	1	1	2	3	7	1	2	1	3	5	4	5	5	3	3	2	1	0		1	4	0	0	0	2	0	2	1	1	1	1	1	1	1	1	4	1
19	1	1	1	2	2	7	1	1	0	3	5	5	4	5	1	1	2	1	1	3	1	4	2	2	2	2	2	2	1	1	1	1	1	1	1	1	4	1
22	2	1	1	2	4	7	1	2	0	3	2	3	1	5	4	1	1	2	0		0	4	1	1	1	1	1	1	1	1	0	1	-1	1	1	1	2	1
19	1	1	1	2	2	8	2	2	0	3	1	6	2	1	6	5	1	3	1	2	1	4	0	0	1	1	1	1	1	1	1	1	1	1	1	1	4	1
21	1	1	1	2	3	8	2	2	1	3	4	4	5	4	1	5	2	2	0		1	4	0	0	0	2	2	2	1	1	1	1	1	1	1	1	4	1
22	2	1	1	2	6	8	2	2	0	3	1	6	2	2	6	5	2	2	0		1	4	2	2	2	2	1	1	1	1	1	1	1	1	1	1	4	1
24	2	1	1	2	6	7	1	2	0	2	5	3	5	5	6	1	1	1	0		1	1	0	0	1	2	2	2	1	1	1	1	1	1	1	1	4	1
23	2	1	1	2	6	7	1	2	0	3	2	3	3	2	3	5	2	1	1	2	1	1	1	2	1	2	2	1	1	1	1	1	1	1	1	1	4	1
23	2	1	1	2	6	7	1	2	0	3	5	4	5	4	2	5	1	1	0		0	1	0	1	1	2	1	2	1	1	1	1	1	1	1	1	4	1
23	2	1	1	2	4	7	1	1	0	3	5	2	5	4	3	5	1	1	0		0	4	0	1	2	2	2	2	1	1	1	1	1	1	1	1	4	1
22	2	1	1	2	5	8	2	2	0	2	3	4	4	5	3	1	2	2	1	2	1	4	2	2	2	2	0	0	0	1	1	1	1	1	-1	1	2	1
21	1	1	1	2	4	8	2	2	0	3	2	3	5	5	6	2	2	2	0		0	1	0	0	1	2	0	0	1	1	1	1	1	1	1	1	4	1
21	1	1	1	2	3	7	1	2	1	3	2	3	3	4	2	6	1	3	1	2	1	4	2	2	2	2	0	2	0	1	1	1	1	1	-1	1	2	1
20	1	1	1	2	4	7	1	2	1	3	5	4	5	5	3	3	1	1	0		1	1	2	0	2	2	0	2	1	1	1	0	1	-1	1	1	2	1
19	1	1	1	2	2	7	1	2	0	3	3	4	4	5	3	1	1	3	1	3	1	4	2	2	0	1	2	2	1	1	1	1	1	1	1	1	4	1
20	1	1	1	2	3	8	2	2	0	3	4	3	5	5	1	3	2	3	0		1	4	0	0	0	0	0	0	1	1	1	1	1	1	1	1	4	1
20	1	1	1	2	3	8	2	2	0	3	3	4	5	5	1	5	2	2	0		1	4	0	1	0	2	2	0	1	1	1	1	1	1	1	1	4	1
22	2	2	1	2	3	6	2	2	1	3	1	5	3	5	3	1	2	2	0		1	4	1	1	0	1	1	1	0	1	1	1	1	1	-1	1	2	1
23	2	2	1	2	2	7	1	2	1	3	2	4	4	4	1	5	2	1	1	3	1	4	2	2	2	2	1	2	0	1	1	1	1	1	-1	1	2	1
19	1	2	1	2	2	7	1	2	1	3	4	4	4	5	6	1	1	2	1	2	0	4	2	2	0	2	2	2	1	1	1	1	1	1	1	1	4	1
20	1	1	1	2	2	7	1	2	1	3	5	3	5	5	1	1	2	1	1	2	1	4	2	1	2	2	0	2	1	1	1	0	1	-1	1	1	2	1
20	1	2	1	2	3	7	1	2	0	3	2	2	3	5	1	1	1	2	0		1	4	1	2	2	2	2	2	1	1	1	1	1	1	1	1	4	1
21	1	1	1	2	3	7	1	2	0	3	3	4	4	5	3	1	1	2	0		1	4	2	0	2	0	2	2	1	1	1	0	1	-1	1	1	2	1
19	1	2	1	2	1	6	2	2	0	3	2	2	4	5	6	2	1	1	0		0	4	1	1	1	1	1	1	1	1	1	1	1	1	1	1	4	1
21	1	1	1	2	2	8	2	2	1	2	1	4	5	5	3	2	2	3	0		1	1	2	1	1	2	1	1	0	1	1	1	1	1	-1	1	2	1
21	1	2	1	2	2	7	1	2	0	3	5	4	1	4	6	5	2	1	1	3	1	4	2	2	2	2	2	2	1	1	1	0	1	-1	1	1	2	1
21	1	2	1	2	2	6	2	2	1	3	5	4	5	5	1	5	1	1	1	2	1	4	2	2	2	2	2	2	0	1	1	1	1	1	-1	1	2	1
20	1	1	1	2	4	7	1	2	0	3	5	3	5	5	1	5	1	2	0		1	4	1	1	1	1	1	1	1	1	1	1	1	1	1	1	4	1
23	2	1	1	2	4	7	1	2	1	3	5	4	5	3	2	5	1	2	1	3	1	1	1	0	1	1	0	0	1	1	1	0	1	-1	1	1	2	1
22	2	2	1	2	4	7	1	2	1	3	3	5	2	1	6	5	2	2	1	3	1	1	1	0	0	2	0	2	1	1	1	0	1	-1	1	1	2	1
25	2	1	1	1	7	3	2	2	0	3	1	3	5	4	2	5	1	2	1	2	1	4	2	2	0	2	0	2	1	1	1	1	1	1	1	1	4	1
21	1	2	1	2	2	6	2	2	0	3	3	5	5	5	3	3	2	1	1	2	1	4	2	1	2	2	1	1	1	0	1	0	1	-1	1	-1	0	0
21	1	1	1	2	3	7	1	2	0	3	5	5	5	5	1	1	1	1	1	1	1	4	0	1	0	1	1	1	1	1	1	0	1	-1	1	1	2	1
20	1	1	1	2	3	7	1	2	0	3	4	4	5	3	6	5	1	3	1	2	1	4	2	2	2	2	1	2	1	1	1	1	1	1	1	1	4	1
22	2	2	1	2	2	6	2	2	0	3	4	4	4	5	1	2	2	1	0		0	4	2	0	1	2	1	2	1	0	0	0	-1	-1	1	-1	-2	0
22	2	2	1	2	2	6	2	2	0	3	2	4	4	4	3	5	2	2	0		1	4	1	2	0	1	2	0	1	1	1	1	1	1	1	1	4	1
21	1	1	1	2	3	7	1	2	1	3	4	6	5	3	3	5	1	1	1	3	1	4	1	0	2	2	1	2	1	1	1	1	1	1	1	1	4	1
20	1	1	1	2	3	7	1	2	1	3	5	5	5	4	1	5	2	2	0		0	1	0	0	0	2	1	0	1	1	1	1	1	1	1	1	4	1
22	2	2	1	2	2	6	2	2	0	3	1	2	3	1	6	3	1	1	0		1	2	1	0	2	2	1	2	1	0	1	0	1	-1	1	-1	0	0
20	1	2	1	2	2	6	2	2	1	3	4	6	2	5	3	1	2	2	1	3	1	4	2	2	2	2	0	2	0	1	1	1	1	1	-1	1	2	1
20	1	1	1	2	4	8	2	2	1	3	2	5	5	4	6	5	2	3	0		0	4	0	0	0	0	0	1	1	1	1	0	1	-1	1	1	2	1
20	1	2	1	2	2	6	2	2	0	3	1	4	5	5	3	5	2	1	1	3	1	4	2	2	2	2	2	2	0	0	1	1	1	1	-1	-1	0	0
20	1	2	1	2	3	6	2	2	0	3	3	3	5	5	3	3	2	3	1	3	1	1	2	2	2	2	2	2	0	1	1	1	1	1	-1	1	2	1
21	1	1	1	1	7	8	2	2	0	3	2	4	1	2	3	5	2	1	1	3	1	4	2	1	2	2	0	2	1	1	1	1	1	1	1	1	4	1
21	1	2	1	2	4	7	1	2	1	3	3	6	5	5	3	3	2	1	0		1	4	2	2	2	2	2	2	1	1	1	1	1	1	1	1	4	1
21	1	2	1	2	5	7	1	2	1	1	1	2	4	1	3	5	2	2	1	2	1	4	1	0	2	0	1	0	0	1	1	1	1	1	-1	1	2	1
20	1	2	1	2	3	7	1	2	1	3	5	6	5	3	3	5	2	1	1	3	1	4	2	2	2	1	1	2	0	1	1	0	1	-1	-1	1	0	0
23	2	1	1	2	3	7	1	2	0	3	1	6	5	4	1	5	2	3	0		1	4	0	1	0	0	0	0	1	1	1	0	1	-1	1	1	2	1
22	2	1	1	2	3	7	1	2	0	3	2	1	4	2	1	5	1	2	0		1	4	0	0	1	2	0	2	1	1	1	1	1	1	1	1	4	1
21	1	1	1	2	3	7	1	2	0	3	5	4	5	5	1	1	1	1	1	3	1	4	0	0	0	1	0	2	1	1	0	1	-1	1	1	1	2	1
21	1	1	1	2	3	7	1	2	0	3	5	3	5	5	1	1	1	2	1	1	1	4	1	2	2	2	1	0	1	1	1	1	1	1	1	1	4	1
25	2	2	1	1	7	6	2	2	0	3	2	4	4	3	3	5	1	2	1	2	1	4	0	2	2	2	0	0	0	1	1	0	1	-1	-1	1	0	0
21	1	1	1	2	3	7	1	2	0	3	2	2	5	5	3	1	1	1	1	3	1	1	0	0	0	0	0	0	1	1	1	1	1	1	1	1	4	1
21	1	1	1	2	3	7	1	2	1	3	2	5	5	5	1	1	1	1	1	3	1	4	1	2	0	2	0	0	1	1	1	1	1	1	1	1	4	1
22	2	2	1	2	5	6	2	2	1	3	5	3	5	5	1	1	1	1	0		1	1	2	2	2	2	0	2	1	1	1	1	1	1	1	1	4	1
19	1	1	1	2	1	7	1	2	1	3	5	3	5	5	1	5	2	2	1	2	1	1	0	0	1	2	0	0	1	0	1	1	1	1	1	-1	2	1
21	1	1	1	1	7	7	1	2	1	3	2	3	3	5	3	1	1	1	1	2	1	4	0	0	0	0	0	0	1	1	1	1	1	1	1	1	4	1
21	1	2	1	2	2	7	1	2	0	3	2	6	2	2	6	5	2	1	1	3	1	4	2	2	2	2	0	2	0	0	1	1	1	1	-1	-1	0	0
20	1	1	1	2	2	7	1	2	0	3	1	4	5	5	1	1	2	2	0		1	4	0	0	2	2	0	2	1	1	1	1	1	1	1	1	4	1
20	1	1	1	2	3	7	1	2	1	3	5	4	5	5	2	1	2	2	0		1	4	0	0	1	1	1	2	1	1	1	1	1	1	1	1	4	1
21	1	2	1	2	3	7	1	2	1	3	5	6	5	1	3	5	2	1	1	3	1	4	2	1	1	2	0	0	0	1	1	0	1	-1	-1	1	0	0
20	1	2	1	2	1	7	1	2	0	3	4	3	5	4	1	5	1	2	1	2	1	4	0	0	1	2	2	0	1	1	1	1	1	1	1	1	4	1
23	2	2	1	1	7	10	2	2	0	3	4	3	2	5	4	1	1	1	0		1	4	0	2	0	2	0	2	1	1	1	1	1	1	1	1	4	1
22	2	1	1	1	7	3	2	2	0	2	4	4	5	4	1	5	1	1	1	3	1	1	1	1	0	2	2	2	0	1	1	1	1	1	-1	1	2	1
22	2	1	1	2	4	7	1	1	0	3	1	4	2	5	3	5	2	2	0		1	1	0	0	0	1	1	0	1	1	1	1	1	1	1	1	4	1
21	1	2	1	2	3	6	2	2	1	3	1	3	5	5	1	1	1	2	1	1	1	2	0	2	0	1	2	0	1	1	0	1	-1	1	1	1	2	1
21	1	2	1	2	4	8	2	2	0	3	4	3	4	5	1	1	2	1	1	3	1	1	2	2	2	1	2	2	0	1	1	0	1	-1	-1	1	0	0
24	2	2	1	1	7	8	2	2	1	3	3	4	4	1	3	5	2	1	0		1	4	1	1	1	2	1	2	0	1	1	0	1	-1	-1	1	0	0
23	2	2	1	1	7	6	2	1	0	3	3	4	5	5	1	1	1	1	1	3	1	4	2	1	2	2	0	2	0	1	1	1	1	1	-1	1	2	1
24	2	2	1	2	4	8	2	2	0	3	1	4	4	1	1	5	2	1	1	3	0	1	1	2	2	0	0	0	0	1	1	1	1	1	-1	1	2	1
24	2	2	1	1	7	3	2	2	0	3	3	4	5	3	3	5	2	1	0		1	4	2	2	1	2	2	2	1	0	1	1	1	1	1	-1	2	1
26	3	2	1	1	7	3	2	2	0	3	4	5	3	5	6	1	2	1	0		1	4	2	2	2	2	1	2	0	1	1	1	1	1	-1	1	2	1
23	2	2	1	1	7	6	2	1	1	3	3	4	5	4	1	1	1	1	1	3	1	4	2	1	2	2	1	2	0	1	1	0	1	-1	-1	1	0	0
20	1	1	1	2	2	7	1	2	0	3	1	3	5	4	6	5	1	1	0		0	4	0	2	0	1	0	2	1	1	1	1	1	1	1	1	4	1
23	2	1	1	1	7	7	1	2	0	3	2	3	5	3	3	5	2	2	0		1	4	0	2	2	2	2	2	1	1	1	1	1	1	1	1	4	1
26	3	2	1	1	7	8	2	1	1	3	1	4	5	4	1	5	2	2	1	3	1	4	2	2	2	2	1	2	0	1	1	1	1	1	-1	1	2	1
20	1	1	1	2	2	7	1	2	0	3	3	4	4	5	3	1	2	1	0		1	1	0	1	0	1	0	0	1	1	1	1	1	1	1	1	4	1
27	3	2	1	1	7	8	2	1	0	3	4	2	4	3	3	5	2	1	0		1	4	2	2	2	2	0	1	0	0	1	0	1	-1	-1	-1	-2	0
22	2	1	1	1	7	3	2	2	1	3	4	3	4	5	3	3	1	1	0		1	4	0	0	0	0	0	2	1	0	1	1	1	1	1	-1	2	1
25	2	2	1	1	7	6	2	2	0	3	4	4	5	5	2	5	1	1	0		1	1	0	0	0	2	1	0	1	1	1	1	1	1	1	1	4	1
22	2	2	1	1	7	7	1	2	0	3	1	4	5	4	1	1	2	1	1	3	1	4	1	2	2	2	2	2	1	1	1	1	1	1	1	1	4	1
22	2	2	1	2	3	3	2	1	0	3	2	4	4	5	3	5	2	2	0		0	4	1	1	1	2	1	1	1	0	0	1	-1	1	1	-1	0	0
30	4	2	1	1	7	3	2	2	1	3	2	2	5	4	3	5	1	1	1	2	1	4	0	0	0	0	0	0	1	0	1	1	1	1	1	-1	2	1
21	1	1	1	2	3	7	1	2	0	3	2	6	2	1	3	5	2	2	1	3	1	4	2	0	0	2	2	2	1	1	1	1	1	1	1	1	4	1
24	2	2	1	1	7	3	2	2	0	3	5	4	5	5	1	5	2	1	1	2	1	4	1	0	0	2	0	2	1	0	1	1	1	1	1	-1	2	1
19	1	2	1	2	2	6	2	2	0	3	3	3	5	5	3	5	1	3	1	2	1	1	2	2	2	2	2	0	0	1	1	0	1	-1	-1	1	0	0
18	1	2	1	2	3	8	2	2	0	3	4	4	5	5	1	5	1	2	1	3	1	1	1	2	1	2	1	2	1	1	1	1	1	1	1	1	4	1
25	2	2	1	1	7	3	2	1	0	3	2	2	4	2	1	5	1	1	1	2	1	1	2	2	2	1	1	1	0	0	1	1	1	1	-1	-1	0	0
20	1	2	1	2	2	3	2	1	0	3	4	4	5	4	1	5	2	1	1	3	1	4	1	2	2	2	0	0	0	1	1	0	1	-1	-1	1	0	0
22	2	2	1	1	7	3	2	2	0	3	4	4	3	5	6	1	1	1	1	1	1	1	1	1	1	1	1	1	1	1	1	0	1	-1	1	1	2	1
22	2	1	1	2	4	7	1	2	0	3	5	5	5	5	1	1	2	3	1	2	1	4	2	2	0	2	2	2	1	1	1	0	1	-1	1	1	2	1
20	1	1	1	2	2	7	1	2	0	3	4	2	5	1	1	5	2	1	1	3	1	4	0	0	0	2	2	2	1	1	1	1	1	1	1	1	4	1
18	1	2	1	2	1	7	1	2	0	3	1	4	5	5	6	2	2	3	0		1	1	1	1	1	2	1	2	1	1	1	1	1	1	1	1	4	1
20	1	1	1	2	4	7	1	2	1	3	5	4	5	5	1	3	1	1	0		0	4	0	0	1	1	1	0	1	1	1	1	1	1	1	1	4	1
19	1	1	1	2	2	7	1	2	0	3	5	4	5	5	1	1	1	1	1	3	1	4	2	1	2	2	1	2	1	1	1	1	1	1	1	1	4	1
21	1	2	1	2	3	7	1	2	1	3	1	4	4	2	3	5	2	1	0		0	4	1	1	1	2	1	2	1	1	1	0	1	-1	1	1	2	1
21	1	2	1	2	3	7	1	2	1	3	5	6	3	5	3	1	1	3	1	3	1	4	1	0	0	2	0	0	1	1	1	1	1	1	1	1	4	1
21	1	2	1	2	3	4	2	2	1	3	4	3	2	5	3	3	2	2	0		1	4	0	0	0	2	0	2	1	1	1	1	1	1	1	1	4	1
22	2	1	1	2	2	7	1	2	1	3	2	5	5	3	3	5	2	2	0		1	4	1	0	0	2	0	1	1	1	1	0	1	-1	1	1	2	1
21	1	2	1	2	3	7	1	2	1	3	5	3	5	5	3	1	2	2	0		0	4	1	1	0	2	0	2	0	1	1	1	1	1	-1	1	2	1
21	1	1	1	2	3	7	1	2	0	3	1	4	5	5	1	1	1	3	0		1	4	1	2	2	2	0	2	1	1	1	1	1	1	1	1	4	1
23	2	1	1	2	3	7	1	2	1	3	5	3	5	5	1	1	1	2	0		0	4	2	2	0	2	2	1	1	1	1	0	1	-1	1	1	2	1
21	1	1	1	2	3	7	1	2	0	3	3	3	4	5	2	1	1	3	0		0	4	0	0	1	2	2	2	1	1	1	1	1	1	1	1	4	1
18	1	2	1	2	1	4	2	1	0	1	5	2	1	1	6	1	2	1	1	3	0	4	2	0	0	2	2	2	1	1	0	0	-1	-1	1	1	0	0
20	1	1	1	2	3	7	1	2	0	3	4	3	4	5	6	1	1	1	1	3	1	4	1	1	2	2	2	2	1	1	1	0	1	-1	1	1	2	1
18	1	2	1	2	1	7	1	2	0	3	1	4	5	5	6	1	1	1	1	3	1	4	1	1	1	1	1	1	0	1	1	1	1	1	-1	1	2	1
20	1	2	1	2	2	7	1	2	0	3	1	3	3	5	3	2	1	2	0		1	2	0	1	0	0	2	2	0	0	1	0	1	-1	-1	-1	-2	0
21	1	1	1	2	3	7	1	2	0	3	2	6	2	1	3	5	2	2	1	3	1	4	2	0	0	2	2	2	1	1	1	1	1	1	1	1	4	1
19	1	1	1	2	3	7	1	2	0	3	5	4	5	5	1	5	1	4	1	3	1	4	0	1	0	2	0	0	1	0	1	1	1	1	1	-1	2	1
21	1	2	1	2	4	7	1	2	0	3	4	3	3	5	6	1	1	2	1	1	0	4	0	1	0	2	1	2	1	0	1	1	1	1	1	-1	2	1
20	1	1	1	2	2	7	1	2	0	3	5	5	5	4	1	5	1	3	0		0	4	0	0	0	2	0	1	1	1	1	1	1	1	1	1	4	1
20	1	1	1	2	2	7	1	2	1	3	2	4	4	5	2	1	2	3	0		0	4	0	0	0	2	0	0	1	1	1	1	1	1	1	1	4	1
22	2	1	1	2	2	7	1	2	1	2	4	4	4	5	2	5	2	2	0		1	4	0	0	0	0	0	0	1	1	1	1	1	1	1	1	4	1
19	1	1	1	2	1	7	1	2	0	3	2	3	4	5	3	5	1	3	0		1	4	1	2	0	2	2	2	1	1	1	1	1	1	1	1	4	1
18	1	1	1	2	1	3	2	1	0	3	3	6	4	3	1	5	1	3	0		0	1	1	2	2	2	1	2	1	1	1	0	1	-1	1	1	2	1
19	1	1	1	2	1	7	1	1	0	3	1	4	2	5	2	1	2	2	0		1	4	0	0	0	0	0	0	1	1	1	1	1	1	1	1	4	1
19	1	1	1	2	2	7	1	2	1	3	3	5	4	4	3	5	1	1	1	3	1	4	0	2	0	2	2	2	1	1	1	1	1	1	1	1	4	1
25	2	2	1	1	7	8	2	2	1	3	2	2	5	4	1	5	1	1	1	3	1	1	2	2	2	2	2	2	0	1	1	0	1	-1	-1	1	0	0
21	1	1	2	2	4	7	1	2	1	3	4	2	5	5	2	2	1	3	0		1	1	1	1	1	1	1	1	1	1	1	1	1	1	1	1	4	1
21	1	1	1	2	2	7	1	2	0	3	1	5	5	2	3	5	2	3	0		0	4	1	0	1	2	1	2	1	1	1	1	1	1	1	1	4	1
20	1	1	1	2	2	9	2	2	1	3	2	4	5	5	1	1	1	3	0		0	4	0	0	0	1	2	0	1	1	1	1	1	1	1	1	4	1
22	2	1	1	1	7	7	1	2	1	2	3	4	4	5	2	1	1	1	0		0	1	0	0	0	0	0	0	1	1	1	1	1	1	1	1	4	1
45	4	1	1	1	7	7	1	2	0	2	2	4	5	5	3	1	2	1	0		1	1	0	0	2	2	0	1	1	1	1	1	1	1	1	1	4	1
45	4	1	1	1	7	8	2	2	1	2	3	4	4	5	1	1	1	3	0		1	4	2	0	2	2	2	2	1	1	1	0	1	-1	1	1	2	1
35	4	1	1	1	7	7	1	2	1	2	1	2	4	5	2	1	1	2	0		1	4	0	0	0	2	1	1	1	1	1	1	1	1	1	1	4	1
40	4	1	1	1	7	10	2	2	0	2	2	4	4	5	1	1	1	3	0		1	1	0	0	0	0	0	0	1	1	1	1	1	1	1	1	4	1
40	4	1	1	1	7	8	2	2	1	2	3	4	5	5	2	1	1	2	0		1	4	1	1	1	2	2	0	1	1	1	1	1	1	1	1	4	1
40	4	1	1	1	7	8	2	2	1	2	3	4	5	5	2	1	1	2	0		1	4	1	1	1	2	2	0	1	1	1	1	1	1	1	1	4	1
36	4	1	1	1	7	3	2	2	1	2	2	1	3	3	3	5	2	1	0		1	4	1	0	0	2	0	0	1	0	1	1	1	1	1	-1	2	1
22	2	1	1	2	5	8	2	2	1	3	5	4	4	5	1	1	2	1	1	3	1	4	0	0	0	2	1	0	1	1	1	1	1	1	1	1	4	1
30	4	1	1	1	7	3	2	2	0	2	2	2	5	5	1	1	2	2	0		0	1	0	0	0	1	1	1	1	1	1	1	1	1	1	1	4	1
30	4	1	1	1	7	7	1	2	0	3	2	2	5	4	6	5	2	3	0		1	1	2	0	2	2	2	0	1	1	1	1	1	1	1	1	4	1
21	1	1	1	2	3	7	1	2	1	3	5	3	5	5	3	3	2	3	0		1	4	2	2	0	2	1	2	1	1	1	1	1	1	1	1	4	1
20	1	1	1	2	2	7	1	2	0	3	1	4	5	5	3	5	1	1	1	3	1	4	1	1	2	2	1	2	1	1	1	1	1	1	1	1	4	1
20	1	1	1	2	2	7	1	1	1	3	2	3	4	5	3	1	2	1	1	3	1	1	0	0	0	1	0	1	1	1	1	1	1	1	1	1	4	1
20	1	1	1	2	2	7	1	2	1	3	4	3	5	5	1	5	1	3	0		1	1	1	1	1	1	1	1	1	1	1	1	1	1	1	1	4	1
20	1	1	1	2	1	7	1	1	0	3	3	6	5	5	1	1	1	2	1	1	1	4	0	1	1	1	2	1	1	0	0	1	-1	1	1	-1	0	0
19	1	1	1	2	2	7	1	2	0	3	4	4	5	5	1	5	1	3	1	2	1	4	0	1	2	2	1	0	1	1	1	1	1	1	1	1	4	1
19	1	1	1	2	2	7	1	2	1	3	3	4	5	4	3	5	1	3	0		0	1	2	2	2	2	2	2	1	1	1	1	1	1	1	1	4	1
20	1	1	1	2	2	7	1	1	0	3	5	3	5	5	1	1	2	2	1	3	1	4	2	2	2	2	2	2	1	1	1	1	1	1	1	1	4	1
21	1	1	1	2	2	7	1	1	0	3	3	5	2	5	6	3	2	1	1	2	1	4	2	2	2	2	2	2	1	1	1	1	1	1	1	1	4	1
21	1	2	1	2	3	7	1	2	0	3	3	5	2	5	6	3	2	1	1	2	1	4	2	2	2	2	2	2	0	1	1	1	1	1	-1	1	2	1
23	2	1	1	2	4	7	1	1	1	3	1	3	5	5	1	1	2	1	1	2	1	4	2	1	0	0	0	0	1	1	1	0	1	-1	1	1	2	1
20	1	1	1	2	2	7	1	2	0	3	2	3	5	4	1	1	1	2	1	3	1	1	0	0	0	0	0	0	1	1	1	1	1	1	1	1	4	1
18	1	1	1	2	6	8	2	1	1	3	5	2	4	5	6	1	2	1	0		1	1	2	2	0	2	2	2	1	1	1	1	1	1	1	1	4	1
21	1	1	1	2	1	8	2	2	1	3	5	4	5	5	3	1	1	1	0		1	4	1	2	0	1	1	1	1	1	1	1	1	1	1	1	4	1
19	1	1	1	2	2	4	2	2	0	3	5	4	5	5	1	1	2	1	1	3	1	1	1	0	1	1	1	2	1	1	1	1	1	1	1	1	4	1
21	1	1	1	2	3	8	2	2	0	3	1	4	1	1	4	5	1	2	0		0	4	1	1	1	1	1	1	1	1	1	1	1	1	1	1	4	1
20	1	1	1	2	2	7	1	2	0	3	5	4	5	5	2	1	1	3	1	3	1	1	0	0	0	0	0	0	1	1	1	1	1	1	1	1	4	1
20	1	1	1	2	2	7	1	2	0	3	5	4	5	5	2	1	1	3	1	3	1	4	0	0	0	0	0	0	1	1	1	1	1	1	1	1	4	1
20	1	1	1	2	2	7	1	2	0	3	3	5	5	5	1	1	2	2	1	3	1	4	2	2	2	1	0	2	0	1	1	1	1	1	-1	1	2	1
43	4	1	1	1	7	8	2	2	0	2	3	2	4	5	6	1	1	2	0		0	1	2	2	2	2	2	2	1	1	1	1	1	1	1	1	4	1
22	2	1	1	2	4	6	2	2	1	3	3	2	5	5	1	1	2	2	1	3	1	1	1	1	0	0	0	2	1	0	0	1	-1	1	1	-1	0	0
20	1	1	1	2	2	7	1	2	0	3	2	3	3	4	3	5	2	2	0		0	4	1	1	0	2	1	2	1	1	1	1	1	1	1	1	4	1
22	2	1	1	2	5	7	1	2	1	3	2	3	3	5	6	1	2	1	1	3	0	3	0	0	0	2	0	0	1	0	0	0	-1	-1	1	-1	-2	0
20	1	1	1	2	2	7	1	2	0	3	4	4	3	3	3	5	1	1	0		1	1	1	1	0	2	0	0	1	1	1	1	1	1	1	1	4	1
21	1	2	1	2	4	7	1	2	1	3	2	5	4	5	2	6	2	2	1	3	1	2	0	0	0	0	0	0	0	1	1	1	1	1	-1	1	2	1
19	1	1	2	2	3	7	1	2	1	3	5	3	5	5	2	2	1	1	0		1	4	2	0	1	2	1	2	1	1	1	1	1	1	1	1	4	1
19	1	1	1	2	2	7	1	2	0	3	5	4	5	4	6	5	2	3	1	3	1	1	0	0	0	0	0	0	1	1	1	1	1	1	1	1	4	1
22	2	1	1	2	2	7	1	2	1	3	4	4	4	5	3	3	2	1	1	2	0	4	0	0	0	1	1	2	1	1	1	1	1	1	1	1	4	1
20	1	1	1	2	2	3	2	1	1	3	5	4	5	5	1	1	1	2	0		0	4	0	1	0	2	1	2	1	1	1	1	1	1	1	1	4	1
32	4	2	1	1	7	2	2	1	1	2	2	2	5	4	3	5	2	1	0		1	1	0	0	0	0	0	0	1	1	1	0	1	-1	1	1	2	1
21	1	1	1	1	7	8	2	2	0	3	1	4	3	1	6	5	1	1	0		1	1	0	0	0	0	1	0	1	1	1	1	1	1	1	1	4	1
36	4	2	1	1	7	7	1	2	0	2	4	2	5	4	2	5	1	1	0		1	1	2	1	2	2	2	2	1	0	1	1	1	1	1	-1	2	1
22	2	1	2	2	5	7	1	2	1	3	2	3	5	5	2	2	1	3	0		1	1	1	1	1	2	1	1	1	1	0	1	-1	1	1	1	2	1
26	3	1	1	1	7	3	2	1	0	3	2	4	2	3	1	5	2	2	1	3	1	2	1	1	1	1	0	1	1	1	1	1	1	1	1	1	4	1
20	1	1	1	2	2	7	1	2	0	3	3	4	4	4	3	5	2	1	1	3	0	4	0	0	0	2	1	1	1	1	1	1	1	1	1	1	4	1
40	4	1	1	1	7	8	2	2	1	2	3	4	5	5	2	1	1	2	0		1	4	1	1	1	2	2	0	1	1	1	1	1	1	1	1	4	1
18	1	1	1	2	2	7	1	2	0	3	2	3	4	4	3	1	1	3	1	3	0	4	1	1	0	2	1	1	1	1	1	1	1	1	1	1	4	1
20	1	1	1	2	3	7	1	2	0	3	3	5	5	5	3	5	2	1	0		1	2	0	0	1	0	1	0	1	1	1	1	1	1	1	1	4	1
20	1	2	1	2	2	7	1	2	0	3	5	3	5	5	1	3	2	2	0		1	1	0	0	0	2	0	2	1	1	1	1	1	1	1	1	4	1
20	1	1	1	2	4	8	2	2	0	3	5	4	5	5	1	1	1	1	1	3	1	4	0	0	0	2	1	2	1	1	1	1	1	1	1	1	4	1
21	1	1	1	2	4	7	1	2	0	3	4	4	5	5	1	5	1	3	0		0	1	1	0	2	2	2	2	1	1	1	1	1	1	1	1	4	1
22	2	2	1	2	3	7	1	2	1	3	1	4	4	3	1	5	2	3	1	2	1	4	1	1	1	2	2	2	0	1	1	1	1	1	-1	1	2	1
20	1	2	1	2	3	7	1	2	0	3	2	4	4	3	3	5	2	2	0		1	4	1	0	0	2	0	2	1	1	1	1	1	1	1	1	4	1
21	1	1	1	2	4	7	1	2	0	3	2	2	1	5	3	1	2	2	0		1	4	1	0	2	2	1	0	1	1	1	1	1	1	1	1	4	1
21	1	1	1	2	3	7	1	2	1	3	4	4	5	5	3	3	2	1	0		0	4	1	2	2	2	1	2	1	1	1	1	1	1	1	1	4	1
24	2	1	1	2	5	7	1	2	0	3	3	2	5	5	3	3	1	2	0		0	1	0	0	0	1	0	2	1	1	1	1	1	1	1	1	4	1
22	2	1	1	2	1	7	1	2	0	3	2	4	1	4	6	5	1	3	0		1	4	0	0	2	2	2	2	1	1	1	1	1	1	1	1	4	1
20	1	1	1	2	2	8	2	2	0	3	2	4	2	3	3	1	1	2	1	2	1	4	2	2	0	2	2	2	1	1	1	1	1	1	1	1	4	1
20	1	1	1	2	2	8	2	2	0	3	2	2	2	3	3	1	2	1	1	2	1	4	2	2	0	2	2	2	1	1	1	1	1	1	1	1	4	1
20	1	1	1	2	2	7	1	2	0	3	2	2	2	3	3	1	2	3	1	2	1	1	2	2	0	2	2	2	1	1	1	1	1	1	1	1	4	1
20	1	1	1	2	2	7	1	2	0	3	4	4	5	5	1	1	1	3	0		0	1	2	2	0	2	2	2	1	1	1	1	1	1	1	1	4	1
25	2	1	1	2	5	7	1	2	1	3	5	3	5	4	3	5	1	1	1	2	1	4	1	1	1	1	1	1	1	1	1	1	1	1	1	1	4	1
22	2	1	1	2	4	7	1	1	0	3	5	2	1	5	2	6	1	2	1	3	1	4	0	1	1	2	1	1	0	1	1	1	1	1	-1	1	2	1
22	2	1	1	2	4	7	1	2	0	3	4	4	5	5	1	5	2	1	1	3	1	4	2	2	2	2	2	2	0	1	1	1	1	1	-1	1	2	1
20	1	1	1	2	3	7	1	2	0	3	5	4	3	2	3	5	1	2	1	2	1	1	0	0	0	2	0	0	1	1	1	1	1	1	1	1	4	1
24	2	1	1	1	7	7	1	2	1	3	4	4	5	5	1	1	1	1	1	2	1	4	0	0	0	1	1	2	1	1	1	1	1	1	1	1	4	1
20	1	1	1	2	2	6	2	2	1	3	4	4	5	4	3	1	2	1	0		1	4	1	2	0	2	0	2	1	1	1	1	1	1	1	1	4	1
23	2	1	1	2	3	4	2	2	0	3	3	4	5	4	3	5	1	1	0		1	4	0	0	2	2	2	2	1	1	1	1	1	1	1	1	4	1
19	1	1	1	2	2	6	2	2	0	3	2	3	4	5	3	5	1	2	1	3	1	4	0	2	0	2	2	1	1	0	1	1	1	1	1	-1	2	1
20	1	1	1	2	2	7	1	2	0	3	4	3	5	4	1	1	1	3	1	2	1	4	2	0	1	2	2	2	1	1	1	1	1	1	1	1	4	1
24	2	1	1	2	2	7	1	2	0	2	4	3	5	4	1	2	1	1	0		1	4	0	2	2	2	2	2	1	1	1	1	1	1	1	1	4	1
20	1	1	1	2	2	7	1	1	0	3	5	5	5	5	2	1	2	2	0		1	4	0	0	0	2	0	0	1	1	1	1	1	1	1	1	4	1
20	1	1	1	2	2	3	2	2	0	3	4	5	5	5	2	5	2	1	1	3	1	4	0	0	2	2	1	2	1	0	1	1	1	1	1	-1	2	1
19	1	1	1	2	2	7	1	1	0	3	5	2	3	5	6	1	1	3	1	3	1	4	1	2	0	2	2	0	1	1	1	1	1	1	1	1	4	1
23	2	1	1	1	7	7	1	2	0	3	4	5	5	2	3	5	2	1	1	3	1	4	1	0	2	2	1	2	1	1	1	1	1	1	1	1	4	1
21	1	1	1	2	2	7	1	2	1	3	2	5	2	3	3	5	1	3	0		1	4	2	1	1	2	2	2	1	1	1	1	1	1	1	1	4	1
20	1	1	1	2	2	7	1	1	0	3	2	4	3	3	3	5	1	2	0		1	4	2	2	0	2	2	2	1	1	1	1	1	1	1	1	4	1
19	1	1	1	2	2	7	1	2	0	3	3	4	4	5	3	1	1	2	1	1	1	4	2	2	2	2	2	2	1	1	1	0	1	-1	1	1	2	1
20	1	1	1	2	2	3	2	2	0	3	5	4	3	5	3	1	2	2	1	3	1	4	2	2	2	2	1	2	0	1	1	1	1	1	-1	1	2	1
20	1	1	1	2	1	7	1	2	0	3	3	5	4	4	1	5	1	2	1	3	1	4	0	0	0	2	1	2	1	1	1	0	1	-1	1	1	2	1
19	1	1	1	2	2	7	1	2	1	3	4	4	5	5	3	3	1	1	0		0	4	1	0	1	2	0	0	1	1	1	1	1	1	1	1	4	1
20	1	1	1	1	7	3	2	2	0	3	5	4	5	4	1	5	2	1	1	3	1	4	0	1	2	0	2	2	1	1	1	1	1	1	1	1	4	1
21	1	2	1	1	7	7	1	2	1	3	2	5	2	3	3	5	2	1	1	3	1	2	0	1	2	2	1	1	1	0	1	1	1	1	1	-1	2	1
26	3	1	1	1	7	7	1	2	1	3	3	5	5	4	3	3	1	3	0		1	1	0	0	0	1	0	2	1	1	1	1	1	1	1	1	4	1
23	2	1	1	1	7	7	1	2	0	3	3	5	4	3	3	5	2	1	0		1	4	0	0	0	0	1	2	1	1	1	1	1	1	1	1	4	1
20	1	1	1	2	2	7	1	2	0	3	2	3	2	1	3	5	2	1	0		1	4	1	0	1	2	1	2	1	1	1	1	1	1	1	1	4	1
20	1	1	1	2	2	8	2	1	0	3	5	4	5	5	1	1	1	2	0		1	4	1	2	2	2	0	2	1	1	1	1	1	1	1	1	4	1
24	2	1	1	1	7	7	1	2	0	2	2	2	3	3	3	5	2	3	0		1	4	0	0	0	1	0	0	1	1	1	1	1	1	1	1	4	1
25	2	1	1	1	7	7	1	2	1	2	2	1	5	4	3	5	1	3	1	3	1	4	0	0	0	2	0	2	1	1	1	1	1	1	1	1	4	1
20	1	1	1	2	4	7	1	2	1	3	5	5	5	2	1	5	1	2	1	2	1	4	1	1	1	1	0	1	1	1	1	1	1	1	1	1	4	1
20	1	1	1	2	2	7	1	2	0	3	4	3	5	5	1	1	1	1	0		0	4	0	0	0	2	0	2	1	1	1	1	1	1	1	1	4	1
20	1	1	1	2	2	7	1	1	0	3	4	3	3	2	3	5	2	3	0		0	4	1	1	1	2	1	2	1	1	1	1	1	1	1	1	4	1
21	1	1	1	2	2	7	1	2	1	3	4	3	5	5	1	1	1	1	1	1	1	4	1	1	2	2	0	2	1	1	1	1	1	1	1	1	4	1
20	1	1	1	2	2	7	1	1	0	3	4	5	5	5	3	1	1	3	0		0	4	1	1	1	1	0	1	0	1	1	1	1	1	-1	1	2	1
21	1	1	1	2	1	9	2	2	0	3	5	2	5	5	1	1	2	1	1	3	1	4	0	0	0	2	0	2	1	1	1	1	1	1	1	1	4	1
21	1	1	1	1	7	4	2	2	1	3	1	5	4	4	3	5	1	2	0		0	1	0	0	0	2	0	1	1	1	1	1	1	1	1	1	4	1
22	2	1	1	1	7	2	2	2	1	3	1	1	2	2	3	5	2	1	1	3	1	4	0	0	1	2	2	1	0	1	1	0	1	-1	-1	1	0	0
21	1	1	1	1	7	8	2	2	1	3	1	5	3	3	6	5	2	2	1	2	1	4	1	1	1	2	1	1	1	1	1	1	1	1	1	1	4	1
22	2	1	1	1	7	7	1	2	0	3	5	4	5	4	1	5	2	1	1	3	1	4	0	0	0	2	2	2	1	1	1	1	1	1	1	1	4	1
20	1	1	1	2	2	7	1	1	0	3	4	4	4	5	1	1	2	3	0		1	4	1	0	2	2	2	0	1	1	1	1	1	1	1	1	4	1
23	2	1	1	1	7	8	2	2	0	3	2	2	3	5	3	5	2	2	0		0	4	0	0	0	0	0	1	1	1	1	1	1	1	1	1	4	1
21	1	1	1	1	7	7	1	2	1	3	1	6	4	2	1	5	2	1	1	3	1	1	0	0	0	2	1	0	1	0	1	1	1	1	1	-1	2	1
40	4	1	1	1	7	8	2	2	1	2	3	4	5	5	2	1	1	2	0		1	4	1	1	1	2	2	0	1	1	1	1	1	1	1	1	4	1
23	2	1	1	1	7	3	2	2	0	2	1	2	5	2	3	5	1	1	1	2	1	1	2	2	2	2	2	2	0	1	1	0	1	-1	-1	1	0	0
30	4	1	1	1	7	3	2	2	0	3	3	4	3	2	3	5	2	1	1	3	1	1	1	2	2	0	0	1	1	1	1	1	1	1	1	1	4	1
26	3	1	1	2	4	3	2	2	0	2	1	2	5	2	1	5	2	2	0		1	1	1	2	1	2	1	2	1	0	1	1	1	1	1	-1	2	1
23	2	1	1	1	7	7	1	2	1	3	1	2	3	1	3	5	1	3	0		0	4	0	0	0	2	1	0	1	1	1	1	1	1	1	1	4	1
19	1	1	1	2	1	3	2	2	0	3	1	5	5	2	1	5	2	1	0		1	4	2	1	2	1	1	2	0	0	1	1	1	1	-1	-1	0	0
24	2	1	1	2	3	3	2	1	0	3	1	2	1	3	3	2	2	1	1	3	1	4	0	0	1	1	2	2	1	1	1	1	1	1	1	1	4	1
22	2	1	1	2	5	8	2	2	1	2	5	4	5	4	1	5	2	1	1	2	1	3	2	1	1	2	0	0	1	0	1	1	1	1	1	-1	2	1
23	2	1	1	2	3	7	1	2	1	3	1	3	5	5	3	5	1	2	0		0	4	1	1	1	2	2	0	1	1	1	1	1	1	1	1	4	1
20	1	1	2	2	1	4	2	2	0	3	1	3	3	5	2	5	1	1	0		1	4	0	0	0	0	2	2	1	1	1	1	1	1	1	1	4	1
20	1	1	1	2	2	7	1	1	1	3	4	4	4	4	1	1	2	2	1	2	1	1	0	0	0	2	0	0	1	1	1	1	1	1	1	1	4	1
20	1	1	1	2	2	4	2	2	0	3	4	4	5	5	1	3	1	2	0		1	1	1	0	1	2	1	2	1	1	1	1	1	1	1	1	4	1
23	2	1	1	2	4	9	2	1	0	3	2	4	4	4	1	5	2	1	0		0	4	0	0	0	0	0	0	0	1	1	1	1	1	-1	1	2	1
20	1	1	1	2	2	7	1	2	0	3	2	4	5	4	1	1	2	2	1	3	0	4	0	0	0	0	0	0	0	1	1	1	1	1	-1	1	2	1
20	1	1	1	2	2	3	2	2	1	2	2	2	5	5	1	1	2	2	1	3	1	4	0	0	0	0	0	0	0	1	1	1	1	1	-1	1	2	1
23	2	1	1	1	7	3	2	1	1	2	2	3	4	4	1	1	1	2	1	3	1	4	2	2	2	2	2	0	0	1	1	1	1	1	-1	1	2	1
19	1	1	1	2	1	9	2	2	0	3	2	3	4	4	3	1	2	2	0		0	4	0	0	0	0	0	0	1	1	1	1	1	1	1	1	4	1
40	4	1	1	1	7	8	2	2	0	2	2	3	1	1	4	5	1	2	1	2	1	4	2	2	1	1	2	2	0	1	1	1	1	1	-1	1	2	1
40	4	1	1	1	7	3	2	2	0	2	2	4	2	4	3	1	1	2	0		1	4	2	1	2	2	0	2	0	0	1	1	1	1	-1	-1	0	0
40	4	1	1	2	4	9	2	2	1	2	2	3	4	4	1	1	1	3	1	2	1	2	2	2	2	2	2	2	0	1	1	1	1	1	-1	1	2	1
45	4	1	1	1	7	8	2	1	0	1	3	1	4	5	1	1	1	1	1	1	1	1	1	0	1	2	2	2	1	1	1	1	1	1	1	1	4	1
42	4	1	1	1	7	8	2	2	1	2	5	3	1	4	4	3	2	1	0		1	4	0	0	1	2	0	0	1	1	1	1	1	1	1	1	4	1
40	4	1	1	1	7	8	2	2	0	2	2	4	5	5	1	1	1	2	0		1	1	0	0	0	2	0	0	1	1	1	1	1	1	1	1	4	1
47	4	1	1	1	7	10	2	2	1	2	3	3	4	5	6	1	1	1	0		1	1	2	2	2	2	2	2	1	1	1	0	1	-1	1	1	2	1
19	1	1	1	2	1	2	2	2	1	3	5	5	4	3	3	5	2	2	1	3	1	4	2	0	2	2	1	2	0	1	1	1	1	1	-1	1	2	1
24	2	1	1	1	7	9	2	2	1	3	1	2	3	5	2	5	1	2	0		1	4	0	0	2	2	1	1	1	1	1	1	1	1	1	1	4	1
30	4	2	1	1	7	7	1	2	0	3	3	1	3	1	3	5	2	1	0		0	4	2	2	2	2	2	2	0	0	0	0	-1	-1	-1	-1	-4	0
18	1	2	1	2	2	4	2	2	1	3	5	3	4	4	6	5	1	1	0		0	1	0	1	1	1	1	1	1	1	1	0	1	-1	1	1	2	1
21	1	1	1	2	3	4	2	1	1	3	5	5	5	5	1	5	2	2	0		0	4	0	0	1	2	2	2	1	1	1	1	1	1	1	1	4	1
20	1	1	1	2	2	8	2	2	0	3	4	4	4	5	3	1	1	1	1	1	1	4	2	1	2	2	2	2	0	1	1	1	1	1	-1	1	2	1
21	1	1	1	2	3	8	2	2	1	3	2	4	5	4	1	5	2	1	0		1	2	1	0	1	0	2	2	1	1	1	1	1	1	1	1	4	1
21	1	2	1	2	4	7	1	2	1	3	5	4	5	4	3	5	2	1	1	3	1	1	1	0	1	2	2	2	1	0	1	1	1	1	1	-1	2	1
23	2	1	1	2	4	4	2	2	0	3	2	4	3	3	3	2	2	2	0		1	4	0	1	2	2	1	2	1	1	1	1	1	1	1	1	4	1
21	1	1	1	2	3	8	2	2	1	3	1	3	5	3	3	5	1	2	0		1	4	0	0	0	2	1	0	1	1	1	1	1	1	1	1	4	1
19	1	2	1	2	1	7	1	2	1	3	5	3	5	4	1	5	1	1	0		1	4	1	1	2	1	0	1	1	0	1	0	1	-1	1	-1	0	0
24	2	1	2	1	7	6	2	2	0	3	3	3	4	5	6	6	2	1	0		1	1	0	0	0	1	0	0	1	1	1	1	1	1	1	1	4	1
23	2	1	1	2	3	10	2	2	0	3	2	3	4	3	3	5	2	1	0		1	4	1	1	2	1	0	1	1	1	1	1	1	1	1	1	4	1
24	2	1	1	1	7	4	2	2	0	2	2	4	4	5	1	5	2	2	0		1	1	0	0	0	2	1	0	1	1	1	1	1	1	1	1	4	1
22	2	2	1	2	4	8	2	2	0	3	2	3	5	4	6	5	2	1	0		0	4	0	0	0	2	0	2	1	0	1	1	1	1	1	-1	2	1
21	1	1	1	2	2	8	2	2	0	3	1	6	3	1	3	5	1	1	1	3	1	1	0	0	0	2	0	0	1	1	1	1	1	1	1	1	4	1
19	1	1	1	2	1	6	2	1	1	3	5	3	5	5	1	1	1	1	1	1	1	4	2	0	2	2	0	2	1	1	0	1	-1	1	1	1	2	1
21	1	1	1	2	4	2	2	2	0	3	1	3	4	3	3	5	2	2	1	3	1	2	0	1	1	1	0	1	1	1	1	1	1	1	1	1	4	1
20	1	1	2	2	3	6	2	1	0	3	1	4	5	4	1	5	1	1	0		1	4	1	0	1	2	2	2	1	1	1	1	1	1	1	1	4	1
23	2	1	1	2	3	8	2	2	0	3	4	4	5	4	1	5	2	1	0		1	4	0	0	0	0	0	1	1	0	1	1	1	1	1	-1	2	1
25	2	1	1	2	6	3	2	2	1	3	4	4	5	5	1	2	1	1	1	3	1	4	0	0	0	2	0	2	1	1	1	1	1	1	1	1	4	1
23	2	1	1	2	2	7	1	2	0	3	1	4	5	4	1	5	1	2	1	3	1	4	1	1	0	2	0	0	1	1	1	1	1	1	1	1	4	1
23	2	1	1	2	6	3	2	2	0	2	1	2	4	2	1	5	2	2	1	2	0	2	0	0	0	2	0	0	1	0	0	0	-1	-1	1	-1	-2	0
37	4	1	1	1	7	3	2	2	0	2	1	2	4	5	2	5	1	1	0		1	1	0	2	1	0	0	0	1	1	1	1	1	1	1	1	4	1
20	1	1	1	2	3	7	1	2	1	3	3	4	5	5	1	1	2	3	0		1	4	0	0	0	2	2	2	1	1	1	1	1	1	1	1	4	1
23	2	1	1	1	7	9	2	2	0	3	3	3	4	3	3	5	2	1	0		1	4	0	0	1	2	0	2	1	1	1	1	1	1	1	1	4	1
20	1	1	1	2	3	9	2	2	1	3	4	3	5	5	3	3	1	2	0		0	1	0	0	0	2	0	1	1	1	1	1	1	1	1	1	4	1
20	1	1	1	2	3	4	2	2	1	3	3	5	5	3	2	5	2	2	1	3	1	4	0	0	0	2	0	0	1	1	1	1	1	1	1	1	4	1
45	4	1	1	1	7	7	1	2	0	2	3	2	2	5	6	1	2	3	1	3	1	1	1	0	0	2	1	2	1	1	1	1	1	1	1	1	4	1
21	1	2	1	2	4	7	1	2	0	3	4	4	5	5	3	6	1	2	0		1	1	1	2	2	2	2	2	1	0	1	1	1	1	1	-1	2	1
20	1	1	1	2	3	4	2	2	0	3	3	3	5	5	2	5	1	1	1	2	1	4	0	2	0	2	2	2	1	1	1	1	1	1	1	1	4	1
27	3	1	1	1	7	8	2	2	1	3	1	3	3	3	3	5	2	1	0		1	1	0	2	2	2	0	1	1	1	1	0	1	-1	1	1	2	1
20	1	1	1	2	3	4	2	2	0	3	5	3	2	5	3	3	1	2	0		1	4	0	0	0	2	0	0	1	1	1	1	1	1	1	1	4	1
20	1	2	1	2	2	6	2	2	0	3	5	2	5	4	3	5	2	1	1	3	1	4	2	1	2	2	0	2	0	1	1	1	1	1	-1	1	2	1
19	1	1	1	2	2	9	2	2	0	3	5	4	5	5	1	5	1	1	1	2	0	4	2	0	1	2	1	1	1	0	1	0	1	-1	1	-1	0	0
20	1	1	1	2	2	4	2	2	0	3	5	4	5	5	1	1	1	1	0		1	4	0	0	2	2	2	2	1	0	1	1	1	1	1	-1	2	1
20	1	1	1	2	3	9	2	2	1	3	4	4	5	5	1	1	1	3	0		0	4	2	2	0	2	1	2	1	1	1	1	1	1	1	1	4	1
21	1	1	1	2	3	4	2	2	1	3	3	4	4	5	3	1	1	1	0		0	4	0	0	0	0	0	0	1	1	1	1	1	1	1	1	4	1
30	4	1	1	1	7	8	2	2	0	2	2	3	1	1	6	5	1	1	1	2	1	4	1	2	2	1	1	2	0	0	1	1	1	1	-1	-1	0	0
21	1	1	2	2	2	7	1	2	0	3	1	4	2	2	2	5	2	1	0		1	4	1	1	2	2	0	2	1	1	1	1	1	1	1	1	4	1
19	1	2	1	2	2	6	2	2	0	3	2	6	1	1	6	5	1	1	1	2	1	4	1	1	1	2	0	0	0	1	1	1	1	1	-1	1	2	1
43	4	1	1	1	7	8	2	2	0	2	2	5	5	5	1	1	2	1	1	2	1	3	1	2	2	2	2	2	1	0	1	1	1	1	1	-1	2	1
21	1	1	1	2	3	4	2	2	0	3	1	6	4	4	1	5	1	1	1	3	1	4	2	1	2	2	1	2	1	1	1	1	1	1	1	1	4	1
19	1	1	1	2	3	4	2	2	0	3	5	3	5	5	2	5	1	1	1	3	1	4	1	1	0	2	1	1	1	1	1	1	1	1	1	1	4	1
18	1	1	1	2	1	6	2	2	0	1	5	4	5	5	1	1	1	3	0		1	1	0	0	0	2	1	2	1	1	1	1	1	1	1	1	4	1
40	4	1	1	1	7	1	2	2	0	2	2	3	4	5	2	1	1	1	1	1	1	1	0	0	0	2	2	2	1	1	1	1	1	1	1	1	4	1
26	3	1	1	1	7	8	2	2	0	3	5	6	5	5	1	5	1	3	0		1	4	1	0	0	2	2	2	1	1	1	1	1	1	1	1	4	1
19	1	1	1	2	2	4	2	2	0	3	5	4	5	5	1	1	1	2	0		1	4	2	2	0	2	2	2	1	1	1	1	1	1	1	1	4	1
22	2	1	1	1	7	8	2	2	0	3	5	6	5	5	1	5	1	2	0		1	1	2	2	0	2	1	2	1	1	1	1	1	1	1	1	4	1
21	1	1	1	2	2	4	2	2	0	3	3	4	4	2	2	6	2	1	1	3	1	4	0	1	1	1	1	1	1	1	1	1	1	1	1	1	4	1
24	2	1	1	1	7	4	2	2	1	3	4	4	5	5	3	1	2	1	1	2	1	4	1	2	2	1	0	1	1	1	1	1	1	1	1	1	4	1
22	2	2	1	2	5	3	2	2	1	3	2	3	4	3	6	5	2	1	1	3	1	1	2	2	2	1	2	2	1	1	1	1	1	1	1	1	4	1
39	4	1	1	1	7	8	2	2	1	2	2	3	2	1	6	5	2	2	0		1	1	2	1	2	2	1	2	1	1	1	1	1	1	1	1	4	1
22	2	1	1	1	7	2	2	2	1	3	4	4	5	5	6	3	1	3	0		1	4	2	0	1	2	0	2	1	1	1	1	1	1	1	1	4	1
47	4	1	1	1	7	8	2	2	1	2	3	4	5	5	3	1	1	1	1	3	1	1	1	1	2	2	0	1	1	1	1	1	1	1	1	1	4	1
22	2	1	1	1	7	7	1	2	0	3	5	3	5	4	6	5	2	1	0		1	4	2	0	0	2	2	2	1	1	1	1	1	1	1	1	4	1
25	2	2	2	2	4	6	2	2	0	3	1	3	2	2	2	5	2	1	0		0	2	1	1	1	1	1	1	1	1	1	1	1	1	1	1	4	1
20	1	1	1	2	2	4	2	2	1	3	2	5	5	5	3	5	1	3	0		0	1	0	1	2	2	1	2	1	1	1	1	1	1	1	1	4	1
20	1	2	1	2	2	2	2	1	0	3	2	6	1	1	2	5	2	1	1	2	0	4	2	2	2	2	0	2	1	0	1	0	1	-1	1	-1	0	0
22	2	1	1	2	4	8	2	2	0	3	2	3	5	5	3	5	1	1	0		1	4	0	2	1	2	2	2	1	1	1	1	1	1	1	1	4	1
21	1	1	1	2	3	4	2	2	1	3	1	4	2	1	3	5	1	3	0		1	4	1	1	0	2	0	1	0	0	1	0	1	-1	-1	-1	-2	0
19	1	1	1	2	2	9	2	2	1	3	5	4	5	5	1	5	1	2	0		0	4	0	0	1	2	1	2	1	1	1	1	1	1	1	1	4	1
23	2	1	1	2	4	3	2	2	0	3	2	5	3	4	3	2	1	1	0		1	1	1	2	2	2	2	0	1	1	1	0	1	-1	1	1	2	1
19	1	1	1	2	3	9	2	2	0	3	5	2	5	5	1	3	2	1	0		1	4	1	2	1	2	2	2	1	1	1	1	1	1	1	1	4	1
20	1	2	1	2	2	6	2	2	1	3	2	6	4	3	6	5	2	1	1	2	1	2	0	0	0	2	2	2	0	1	1	1	1	1	-1	1	2	1
22	2	1	1	1	7	4	2	2	0	3	3	5	3	3	3	5	2	1	1	2	1	4	0	2	1	2	2	1	1	1	1	1	1	1	1	1	4	1
21	1	1	1	2	3	8	2	2	1	3	4	5	5	5	1	1	2	2	1	3	0	4	1	0	1	2	2	1	1	1	1	1	1	1	1	1	4	1
25	2	1	2	1	7	8	2	2	1	3	4	4	5	4	2	5	1	1	1	2	1	1	0	0	0	2	2	2	1	1	1	1	1	1	1	1	4	1
19	1	2	1	2	1	8	2	2	0	3	3	3	4	5	1	5	1	2	0		1	4	1	1	1	2	2	2	0	1	1	0	1	-1	-1	1	0	0
21	1	1	2	2	4	7	1	2	1	3	4	2	5	5	2	2	1	3	0		1	1	1	1	1	1	1	1	1	1	1	1	1	1	1	1	4	1
21	1	1	1	1	7	7	1	2	1	3	5	2	5	5	1	3	1	2	0		1	4	0	0	1	2	0	2	1	1	1	1	1	1	1	1	4	1
19	1	1	1	2	1	3	2	2	1	3	4	3	5	5	1	1	2	1	0		0	4	0	1	0	2	0	2	1	1	1	1	1	1	1	1	4	1
39	4	2	1	1	7	8	2	1	1	2	3	3	5	4	1	5	1	1	0		1	1	2	2	2	2	2	2	1	1	1	1	1	1	1	1	4	1
40	4	1	1	1	7	2	2	2	0	2	3	3	2	3	3	5	2	3	1	3	1	1	2	2	2	2	0	2	1	1	1	1	1	1	1	1	4	1
23	2	1	1	2	5	3	2	2	1	3	4	4	4	4	1	5	1	2	1	2	1	1	0	0	0	1	0	0	1	1	1	1	1	1	1	1	4	1
21	1	1	1	2	3	9	2	2	0	3	2	5	4	5	2	5	1	1	1	2	1	4	2	0	2	2	2	2	1	1	1	1	1	1	1	1	4	1
20	1	1	1	2	3	7	1	2	1	3	4	3	5	5	1	6	1	3	0		0	4	0	0	0	1	2	0	1	1	1	1	1	1	1	1	4	1
22	2	1	1	2	5	7	1	2	0	3	2	3	3	5	6	1	2	1	1	3	1	3	0	0	0	0	0	0	1	1	1	1	1	1	1	1	4	1
26	3	1	1	1	7	7	1	2	1	3	5	3	5	5	1	1	1	1	0		1	4	0	0	0	1	0	0	1	0	1	1	1	1	1	-1	2	1
28	3	1	1	1	7	7	1	2	0	2	4	2	5	5	1	1	2	1	0		0	4	0	0	0	2	1	0	1	1	1	1	1	1	1	1	4	1
20	1	1	1	2	3	4	2	2	0	3	2	4	4	5	3	1	1	3	0		1	4	0	2	2	2	2	2	1	1	1	1	1	1	1	1	4	1
21	1	1	1	2	4	7	1	2	0	3	5	5	5	5	2	5	1	1	0		0	1	2	2	1	2	1	2	1	1	1	0	1	-1	1	1	2	1
19	1	2	1	2	1	8	2	2	0	3	2	3	5	5	1	5	1	3	1	2	0	4	2	2	2	2	0	2	0	1	1	1	1	1	-1	1	2	1
21	1	1	1	2	3	4	2	2	1	3	5	4	5	5	1	5	1	1	0		1	1	2	1	2	2	0	2	1	1	1	1	1	1	1	1	4	1
20	1	2	1	2	2	8	2	2	0	3	1	4	2	5	6	1	1	2	0		1	4	2	1	2	0	0	0	1	1	1	1	1	1	1	1	4	1
21	1	1	1	2	3	4	2	2	1	3	5	4	5	5	1	5	1	1	1	2	1	4	2	1	2	2	0	1	0	1	1	1	1	1	-1	1	2	1
19	1	1	1	2	1	6	2	2	0	3	4	5	4	5	1	3	1	2	0		1	4	0	0	0	2	1	0	1	1	1	1	1	1	1	1	4	1
20	1	1	1	2	2	8	2	2	0	3	5	3	5	5	3	5	1	2	1	2	1	4	1	1	2	2	0	0	0	0	1	0	1	-1	-1	-1	-2	0
19	1	1	1	2	1	8	2	1	0	3	3	4	5	2	3	5	1	1	1	3	1	4	0	0	1	2	1	2	1	1	1	1	1	1	1	1	4	1
18	1	1	1	2	1	6	2	2	0	3	3	3	4	5	6	5	1	1	0		0	4	0	0	0	2	2	2	1	1	1	0	1	-1	1	1	2	1
38	4	2	1	2	2	9	2	2	1	2	1	2	1	1	1	5	1	2	1	2	1	4	0	0	0	0	0	0	0	1	1	1	1	1	-1	1	2	1
22	2	1	1	2	4	7	1	2	1	3	2	4	5	5	1	1	2	3	0		0	4	0	0	0	2	1	1	1	1	1	1	1	1	1	1	4	1
23	2	1	1	2	6	7	1	2	1	3	5	5	5	5	1	5	2	3	0		1	1	1	1	2	2	1	2	0	1	1	0	1	-1	-1	1	0	0
30	4	1	1	2	1	9	2	2	1	2	1	5	1	4	2	2	2	2	1	2	1	4	0	0	0	0	0	0	0	1	0	1	-1	1	-1	1	0	0
22	2	1	2	2	4	7	1	2	1	3	3	3	5	5	2	2	1	1	0		1	1	1	1	1	2	1	1	1	1	0	1	-1	1	1	1	2	1
21	1	1	1	2	4	7	1	2	0	3	3	5	4	5	3	1	2	3	1	3	1	4	0	0	1	2	1	2	1	1	1	1	1	1	1	1	4	1
20	1	2	1	2	3	7	1	2	0	3	2	4	4	3	1	2	2	2	0		1	4	0	0	0	2	0	0	1	1	1	0	1	-1	1	1	2	1
20	1	2	1	2	2	7	1	2	0	3	1	3	3	5	3	5	2	2	1	3	0	1	1	0	2	1	0	2	1	1	0	1	-1	1	1	1	2	1
20	1	1	1	2	3	7	1	2	1	3	5	4	5	5	3	5	1	3	0		1	4	2	2	0	2	2	0	1	1	1	1	1	1	1	1	4	1
22	2	2	1	2	4	7	1	2	0	3	3	3	5	5	1	1	1	1	1	2	1	4	0	2	0	2	0	0	1	1	1	1	1	1	1	1	4	1
20	1	2	1	2	2	7	1	2	1	3	3	4	5	5	1	1	1	1	0		1	1	1	1	1	1	1	1	0	1	1	1	1	1	-1	1	2	1
20	1	1	1	2	3	7	1	2	1	3	5	4	5	4	1	5	1	2	0		0	4	0	0	1	2	1	1	1	1	1	1	1	1	1	1	4	1
19	1	2	1	2	1	7	1	2	1	3	5	3	5	5	1	1	1	3	0		1	4	0	0	0	1	0	0	1	1	1	0	1	-1	1	1	2	1
20	1	1	1	2	3	7	1	2	0	3	2	4	4	4	3	5	1	3	0		1	1	1	1	1	2	2	2	1	1	1	1	1	1	1	1	4	1
20	1	1	1	2	2	7	1	2	1	3	2	4	5	5	1	1	1	3	0		1	4	2	1	2	1	1	1	1	1	1	0	1	-1	1	1	2	1
21	1	1	1	2	2	7	1	2	0	3	4	3	4	5	3	1	1	1	0		1	4	2	2	2	0	1	2	1	1	1	1	1	1	1	1	4	1
23	2	1	1	1	7	3	2	2	0	3	3	3	5	5	3	1	1	1	0		0	1	0	0	0	2	0	1	1	0	1	0	1	-1	1	-1	0	0
20	1	1	1	2	2	7	1	2	0	3	4	4	5	5	1	5	2	1	0		0	1	1	0	2	2	2	2	1	1	1	1	1	1	1	1	4	1
18	1	2	1	2	1	7	1	2	1	3	5	3	5	5	3	3	1	1	1	3	1	4	0	2	2	2	1	2	1	1	1	1	1	1	1	1	4	1
18	1	2	2	2	1	8	2	2	1	3	2	3	5	5	2	5	2	1	1	2	1	1	1	1	1	1	1	1	0	1	0	1	-1	1	-1	1	0	0
22	2	2	1	2	3	7	1	2	1	3	4	3	5	5	1	5	2	1	1	2	1	4	2	0	0	2	2	2	1	1	1	1	1	1	1	1	4	1
19	1	2	1	2	2	7	1	2	0	3	4	4	5	5	1	1	1	1	1	3	1	4	1	2	2	2	0	1	1	1	1	1	1	1	1	1	4	1
19	1	2	1	2	1	7	1	2	1	3	3	5	4	3	6	5	2	1	0		1	4	0	0	0	0	0	0	1	1	1	1	1	1	1	1	4	1
22	2	2	1	2	3	7	1	2	1	3	4	5	5	5	1	1	1	2	0		1	4	2	2	2	2	2	2	1	1	1	1	1	1	1	1	4	1
20	1	1	1	2	2	7	1	2	1	3	2	3	3	5	3	5	1	1	0		1	4	1	0	0	0	0	1	1	1	1	0	1	-1	1	1	2	1
21	1	2	1	2	2	8	2	2	0	3	1	4	5	4	6	5	1	3	0		0	4	0	0	0	1	2	2	1	1	1	1	1	1	1	1	4	1
20	1	1	1	2	2	7	1	2	0	3	2	5	3	2	3	5	2	1	1	2	1	4	2	2	2	2	1	1	1	1	1	1	1	1	1	1	4	1
22	2	1	1	2	5	7	1	2	0	3	3	3	5	2	1	5	1	2	0		0	1	0	0	0	2	0	2	1	1	1	1	1	1	1	1	4	1
22	2	1	1	2	5	7	1	2	0	3	4	3	3	2	1	5	1	2	0		0	4	0	0	0	2	0	2	1	1	1	1	1	1	1	1	4	1
20	1	1	1	2	4	7	1	2	0	3	1	3	4	5	2	6	2	1	1	2	1	1	1	1	1	2	0	1	1	1	0	0	-1	-1	1	1	0	0
20	1	1	1	2	2	7	1	1	1	3	4	3	4	5	6	1	1	3	0		1	4	0	2	0	2	1	2	1	1	1	1	1	1	1	1	4	1
20	1	1	1	2	2	7	1	2	1	3	5	3	5	5	1	1	1	1	1	3	1	1	2	2	2	2	2	2	1	1	1	1	1	1	1	1	4	1
22	2	1	1	2	1	7	1	2	1	3	2	6	1	1	6	5	1	1	1	3	1	4	2	0	0	0	0	2	1	1	1	1	1	1	1	1	4	1
20	1	2	1	2	3	7	1	2	1	3	5	3	5	5	1	1	1	2	0		0	4	0	0	0	2	0	1	1	1	1	0	1	-1	1	1	2	1
20	1	2	1	2	2	8	2	2	0	3	5	4	4	3	3	5	1	2	1	3	1	2	0	0	2	0	0	2	1	0	1	0	1	-1	1	-1	0	0
20	1	1	1	2	2	7	1	2	0	3	5	4	5	5	3	3	2	2	0		1	1	1	2	0	0	1	1	1	1	1	1	1	1	1	1	4	1
21	1	1	1	2	3	7	1	2	0	3	2	3	2	5	2	1	1	1	0		1	4	0	0	1	1	0	2	1	0	1	1	1	1	1	-1	2	1
21	1	1	1	2	4	8	2	1	0	3	1	4	2	2	3	5	1	1	0		1	1	2	2	2	2	0	0	0	1	1	1	1	1	-1	1	2	1
19	1	1	1	2	2	7	1	2	1	3	5	4	5	5	1	1	1	1	1	3	0	4	0	0	0	2	2	0	1	1	1	1	1	1	1	1	4	1
21	1	2	1	2	3	7	1	2	1	3	2	4	4	4	6	5	1	1	0		0	4	1	1	1	0	2	2	0	1	1	1	1	1	-1	1	2	1
22	2	1	1	1	7	2	2	2	1	3	4	5	5	4	3	5	2	1	0		1	1	1	0	1	2	2	0	1	1	1	1	1	1	1	1	4	1
25	2	1	1	1	7	8	2	2	0	3	5	4	5	5	1	1	2	1	1	3	1	1	1	2	1	1	0	0	1	1	1	0	1	-1	1	1	2	1
24	2	1	1	1	7	8	2	1	0	3	1	4	1	1	3	5	1	1	1	2	1	1	0	0	0	2	0	0	1	1	1	1	1	1	1	1	4	1
25	2	1	1	1	7	8	2	2	0	3	3	4	5	5	3	5	1	2	0		1	4	0	0	0	0	2	1	1	1	1	1	1	1	1	1	4	1
27	3	1	1	1	7	7	1	2	1	2	2	2	3	2	3	5	2	1	1	2	1	1	1	1	1	2	0	1	0	1	1	1	1	1	-1	1	2	1
24	2	1	1	1	7	8	2	2	0	3	2	3	2	2	3	5	1	1	0		1	1	0	0	0	0	0	0	0	0	0	0	-1	-1	-1	-1	-4	0
21	1	2	1	2	2	7	1	2	0	3	1	2	5	1	1	3	2	1	1	3	1	3	0	0	2	2	0	1	1	0	1	1	1	1	1	-1	2	1
20	1	2	1	2	3	7	1	2	0	3	5	5	5	5	1	1	1	2	0		1	4	1	1	1	2	2	1	1	0	1	0	1	-1	1	-1	0	0
21	1	1	1	2	2	7	1	2	1	3	1	3	5	5	3	5	2	1	0		1	4	2	2	1	1	2	2	1	1	1	1	1	1	1	1	4	1
25	2	1	1	1	7	7	1	2	1	2	5	3	5	5	1	1	1	1	0		1	4	0	1	2	2	2	2	1	1	1	1	1	1	1	1	4	1
21	1	1	1	2	2	8	2	2	0	3	2	2	4	4	1	5	1	2	0		1	1	2	2	0	2	1	2	1	1	1	1	1	1	1	1	4	1
18	1	1	1	2	1	7	1	2	1	3	1	2	5	5	1	5	1	1	0		1	4	1	1	1	1	1	1	1	1	1	1	1	1	1	1	4	1
20	1	1	1	2	3	7	1	2	0	3	2	3	3	2	3	5	2	1	1	3	1	1	1	0	2	2	1	2	1	1	1	1	1	1	1	1	4	1
23	2	1	1	1	7	7	1	2	0	2	4	5	5	5	1	1	2	1	1	3	1	4	0	0	0	2	0	2	1	1	1	1	1	1	1	1	4	1
20	1	2	1	2	4	7	1	2	1	3	5	3	4	5	1	5	1	3	0		1	4	1	1	2	2	1	2	0	1	1	1	1	1	-1	1	2	1
19	1	1	1	2	2	8	2	2	0	3	5	4	4	5	3	1	1	1	0		0	4	2	0	1	2	2	2	1	1	1	1	1	1	1	1	4	1
25	2	1	1	2	6	7	1	2	1	3	5	5	5	5	3	1	1	1	1	2	0	4	1	1	1	1	1	2	1	1	1	0	1	-1	1	1	2	1
25	2	1	1	1	7	7	1	2	0	3	3	5	5	5	1	1	1	1	1	3	1	4	0	0	0	2	1	2	1	0	1	1	1	1	1	-1	2	1
21	1	1	1	2	3	7	1	2	0	3	5	5	5	5	3	1	2	1	1	2	1	4	1	1	1	1	1	1	1	1	1	0	1	-1	1	1	2	1
23	2	1	1	2	4	7	1	2	0	3	4	4	5	5	1	5	1	2	0		1	4	0	1	0	2	0	2	1	1	1	0	1	-1	1	1	2	1
25	2	1	1	1	7	7	1	2	1	3	2	5	4	3	6	5	1	1	0		1	4	0	0	1	2	2	0	1	1	1	0	1	-1	1	1	2	1
23	2	2	1	2	5	7	1	2	1	3	5	4	5	5	3	3	2	1	1	1	0	4	0	0	0	1	1	0	1	1	1	1	1	1	1	1	4	1
19	1	2	1	2	1	9	2	2	1	3	4	3	5	4	3	5	1	3	0		1	4	1	1	0	2	0	1	1	1	1	1	1	1	1	1	4	1
21	1	2	1	2	3	3	2	2	0	3	3	6	4	4	1	5	2	3	1	2	0	4	0	1	1	2	0	0	1	1	0	1	-1	1	1	1	2	1
21	1	2	1	2	3	7	1	2	1	3	3	3	5	5	6	3	1	3	0		0	4	0	0	0	1	0	0	1	1	0	1	-1	1	1	1	2	1
20	1	2	1	2	3	7	1	2	1	3	3	6	4	4	3	5	1	2	1	2	1	4	1	2	0	2	1	2	1	0	1	1	1	1	1	-1	2	1
19	1	2	1	2	2	6	2	1	1	3	4	2	5	4	1	1	1	1	0		1	4	0	0	0	2	0	0	1	1	1	1	1	1	1	1	4	1
19	1	1	1	2	2	7	1	1	0	3	4	5	5	3	1	5	2	2	0		0	4	0	0	0	0	0	0	1	1	1	1	1	1	1	1	4	1
19	1	1	1	2	1	7	1	1	0	3	4	4	5	3	1	6	2	2	1	3	1	1	0	0	1	2	2	0	1	0	1	1	1	1	1	-1	2	1
18	1	1	1	2	1	7	1	1	1	3	5	6	5	3	1	5	2	3	0		1	1	0	0	0	0	0	0	1	1	1	1	1	1	1	1	4	1
21	1	1	1	2	2	7	1	2	1	3	1	3	1	4	3	3	2	2	0		1	1	0	1	0	2	2	2	1	1	1	1	1	1	1	1	4	1
19	1	2	1	2	1	7	1	2	0	3	5	3	5	5	1	1	1	1	1	1	1	4	0	1	2	1	0	2	1	1	1	0	1	-1	1	1	2	1
18	1	1	1	2	1	7	1	2	1	3	1	2	4	4	2	5	1	2	1	3	1	1	0	1	1	2	0	2	1	1	1	1	1	1	1	1	4	1
20	1	2	1	2	2	7	1	1	0	3	4	2	5	5	1	1	2	2	1	2	1	1	2	2	2	2	2	1	0	1	1	0	1	-1	-1	1	0	0
23	2	2	1	2	4	7	1	2	0	3	1	3	5	5	2	5	2	2	0		0	4	2	1	1	1	1	1	1	1	1	1	1	1	1	1	4	1
31	4	2	1	1	7	6	2	2	1	2	3	4	5	5	3	3	2	1	1	3	1	4	1	0	1	0	0	1	1	1	1	1	1	1	1	1	4	1
21	1	2	1	1	7	8	2	2	1	3	2	4	3	5	1	5	1	1	0		1	4	0	0	0	2	0	0	1	1	1	1	1	1	1	1	4	1
22	2	2	1	2	3	7	1	2	1	3	3	3	5	5	3	1	1	1	0		1	1	0	0	2	2	1	1	1	1	1	1	1	1	1	1	4	1
20	1	2	1	2	2	7	1	2	1	3	2	4	5	3	3	5	2	1	0		1	1	1	1	1	2	1	1	1	1	1	1	1	1	1	1	4	1
19	1	1	1	2	1	7	1	2	1	3	5	4	5	5	1	1	2	2	1	3	1	4	0	0	0	2	0	2	1	1	1	1	1	1	1	1	4	1
26	3	2	1	2	3	9	2	2	1	3	3	2	5	5	3	1	2	2	1	2	1	2	0	0	1	2	0	0	1	1	1	1	1	1	1	1	4	1
23	2	2	1	1	7	3	2	2	1	3	3	4	4	4	1	1	2	1	1	3	1	1	0	0	1	0	0	2	1	1	0	1	-1	1	1	1	2	1
34	4	2	1	1	7	7	1	1	1	2	4	3	5	5	1	3	2	3	1	3	1	4	0	0	0	2	2	0	1	1	1	1	1	1	1	1	4	1
21	1	2	1	2	2	4	2	2	1	3	3	4	5	4	3	5	2	3	0		1	4	0	1	1	1	2	0	1	1	1	1	1	1	1	1	4	1
24	2	2	1	1	7	8	2	2	1	3	5	4	5	5	1	1	1	1	0		1	4	0	0	0	0	0	0	1	1	0	1	-1	1	1	1	2	1
34	4	2	1	1	7	4	2	2	0	2	3	2	5	5	3	5	1	1	0		1	4	0	0	0	0	2	2	1	1	1	1	1	1	1	1	4	1
24	2	2	1	2	3	7	1	2	0	3	4	5	4	3	1	5	2	1	1	3	1	4	1	0	2	2	1	2	0	1	1	0	1	-1	-1	1	0	0
22	2	2	1	2	2	6	2	2	0	3	5	5	5	5	2	3	2	3	0		1	4	1	0	0	2	0	0	1	1	1	1	1	1	1	1	4	1
18	1	1	1	2	5	7	1	2	1	3	2	2	5	5	1	1	2	2	0		1	1	0	0	0	1	1	1	1	1	1	0	1	-1	1	1	2	1
23	2	1	1	2	4	7	1	1	1	3	3	5	4	4	2	2	2	3	0		1	4	1	1	0	0	0	0	1	1	1	1	1	1	1	1	4	1
25	2	2	1	1	7	6	2	2	1	3	3	4	5	5	3	3	2	3	1	3	1	4	0	0	1	2	2	2	1	1	1	0	1	-1	1	1	2	1
23	2	2	1	1	7	8	2	1	1	3	3	3	4	4	3	6	2	3	0		1	4	1	1	2	0	2	0	1	0	0	1	-1	1	1	-1	0	0
30	4	2	1	1	7	7	1	2	1	1	4	2	5	5	3	1	1	1	1	3	0	4	0	0	0	1	1	1	1	1	0	1	-1	1	1	1	2	1
30	4	2	1	1	7	7	1	2	1	1	4	2	5	5	3	1	1	1	1	3	0	4	0	0	0	1	1	1	1	1	0	1	-1	1	1	1	2	1
25	2	2	1	1	7	6	2	2	1	3	3	4	5	4	6	3	2	2	1	2	0	4	0	0	0	1	1	2	1	1	1	0	1	-1	1	1	2	1
20	1	2	1	2	2	7	1	2	0	3	5	4	4	5	1	1	1	1	1	3	0	4	0	0	0	2	1	2	1	1	1	1	1	1	1	1	4	1
18	1	1	1	2	1	7	1	2	0	3	1	3	5	5	1	1	2	1	0		0	1	0	0	2	2	0	0	1	1	1	1	1	1	1	1	4	1
22	2	1	1	1	7	7	1	1	1	3	4	3	5	5	6	1	2	3	1	2	1	4	0	0	0	2	2	2	1	1	1	1	1	1	1	1	4	1
27	3	2	1	1	7	6	2	2	1	2	5	4	5	5	1	2	1	3	1	3	1	4	0	0	0	2	2	2	1	1	1	1	1	1	1	1	4	1
23	2	2	1	2	5	8	2	2	1	3	5	4	5	5	3	2	2	3	0		1	4	1	1	2	2	2	2	1	1	1	1	1	1	1	1	4	1
25	2	2	1	1	7	7	1	1	1	3	5	3	5	5	3	2	2	3	1	3	1	4	0	1	0	1	2	2	1	1	1	1	1	1	1	1	4	1
22	2	2	1	2	1	3	2	2	1	3	4	3	5	5	1	3	2	3	0		1	4	1	0	1	2	2	2	1	1	1	0	1	-1	1	1	2	1
21	1	2	1	1	7	8	2	2	1	3	4	2	5	4	1	5	2	3	0		1	4	0	0	2	2	2	2	1	0	1	1	1	1	1	-1	2	1
35	4	2	1	1	7	6	2	2	1	2	4	2	3	3	1	5	2	1	1	2	1	1	1	1	1	2	0	0	1	1	1	0	1	-1	1	1	2	1
21	1	1	1	2	1	2	2	1	0	3	1	6	5	5	1	5	1	2	1	2	1	4	0	0	1	0	2	2	1	1	1	1	1	1	1	1	4	1
19	1	2	1	2	1	7	1	2	1	3	5	2	5	4	1	5	2	3	0		1	4	0	0	0	2	2	0	1	1	1	0	1	-1	1	1	2	1
20	1	2	1	2	2	9	2	2	0	3	4	4	5	4	1	5	2	2	0		1	4	0	1	2	2	2	0	1	1	1	0	1	-1	1	1	2	1
30	4	1	1	1	7	2	2	2	1	2	2	3	2	1	1	5	1	1	0		1	4	1	1	1	2	1	2	1	1	1	1	1	1	1	1	4	1
19	1	1	1	2	2	7	1	1	1	3	4	4	5	5	2	3	1	1	1	2	1	1	1	1	1	1	1	1	1	1	1	1	1	1	1	1	4	1
44	4	1	1	1	7	7	1	1	1	2	5	4	5	5	1	6	1	2	1	3	1	4	1	2	2	2	0	2	0	1	1	1	1	1	-1	1	2	1
25	2	2	1	1	7	4	2	2	1	3	4	4	5	4	1	5	2	3	1	3	1	4	1	0	2	2	2	1	1	1	1	1	1	1	1	1	4	1
23	2	1	1	2	6	8	2	1	1	3	5	5	4	5	6	1	2	2	1	3	1	4	0	0	0	2	2	2	1	1	1	1	1	1	1	1	4	1
20	1	2	1	2	1	9	2	2	0	3	4	2	5	5	3	1	2	3	0		1	4	0	0	2	1	0	2	1	0	1	1	1	1	1	-1	2	1
22	2	2	1	1	7	8	2	2	1	3	3	4	5	5	1	5	2	2	1	3	1	4	1	0	2	2	2	2	1	1	1	1	1	1	1	1	4	1
21	1	2	1	1	7	8	2	2	0	3	1	3	4	5	1	1	1	1	0		0	4	1	1	2	2	0	2	0	1	1	1	1	1	-1	1	2	1
23	2	2	1	1	7	3	2	2	1	3	5	4	4	5	3	3	2	2	0		0	1	0	0	2	1	0	2	1	0	1	0	1	-1	1	-1	0	0
36	4	1	1	1	7	8	2	2	1	1	3	2	2	4	3	3	1	1	0		1	4	0	0	2	1	1	1	1	1	1	1	1	1	1	1	4	1
19	1	1	1	2	2	7	1	2	0	3	5	4	5	5	1	1	1	1	0		1	4	0	0	0	0	0	0	1	1	1	1	1	1	1	1	4	1
26	3	2	1	1	7	7	1	2	1	3	2	4	5	2	3	5	1	1	1	3	1	4	0	0	0	0	0	2	1	1	1	0	1	-1	1	1	2	1
21	1	2	1	2	4	8	2	2	0	3	2	6	4	2	3	5	2	2	1	2	1	4	0	1	0	2	2	2	1	0	1	1	1	1	1	-1	2	1
28	3	2	1	1	7	7	1	2	0	3	2	3	4	2	3	5	1	3	1	2	1	4	1	1	1	1	1	1	1	0	1	1	1	1	1	-1	2	1
18	1	2	1	2	1	4	2	2	1	3	5	4	5	5	1	1	1	1	0		1	1	0	0	0	2	2	2	1	1	1	1	1	1	1	1	4	1
22	2	2	1	2	5	7	1	2	0	3	2	2	4	2	3	5	2	2	1	3	1	3	0	0	0	2	2	2	1	1	1	1	1	1	1	1	4	1
37	4	2	1	1	7	3	2	2	1	2	5	2	2	2	1	5	2	1	0		1	4	2	2	2	2	0	2	0	0	1	1	1	1	-1	-1	0	0
32	4	2	1	1	7	3	2	2	0	3	4	6	2	2	3	5	1	1	1	3	0	3	0	0	0	0	0	0	1	0	1	1	1	1	1	-1	2	1
20	1	2	1	2	2	7	1	1	1	3	2	3	4	3	2	5	2	2	0		1	1	0	1	0	0	0	0	0	1	1	0	1	-1	-1	1	0	0
19	1	2	1	2	1	7	1	2	1	3	2	3	3	2	3	5	1	2	0		1	1	0	0	0	2	0	2	1	1	1	1	1	1	1	1	4	1
23	2	2	1	2	2	4	2	2	1	3	2	3	5	4	1	2	1	2	0		0	3	0	0	0	0	0	0	1	0	0	0	-1	-1	1	-1	-2	0
28	3	1	1	1	7	10	2	1	1	3	3	6	2	2	3	5	2	3	1	3	1	1	0	0	0	0	0	0	1	1	1	1	1	1	1	1	4	1
19	1	2	1	2	2	8	2	2	0	3	1	4	4	5	2	5	1	1	0		1	4	2	2	2	2	1	1	1	1	1	1	1	1	1	1	4	1
19	1	1	1	2	1	8	2	2	1	2	4	3	5	5	1	1	2	1	0		1	4	0	0	2	2	0	1	1	1	1	1	1	1	1	1	4	1
19	1	2	1	2	2	8	2	2	1	3	4	4	4	5	2	1	1	1	1	1	1	1	1	2	2	1	0	0	0	1	1	1	1	1	-1	1	2	1
19	1	1	1	2	2	7	1	2	1	3	5	4	5	5	2	5	1	1	0		1	1	0	0	2	2	0	0	1	1	1	1	1	1	1	1	4	1
22	2	1	1	2	3	7	1	1	0	3	1	3	3	5	3	5	2	1	1	2	1	4	1	1	1	1	1	1	0	1	1	1	1	1	-1	1	2	1
19	1	2	1	2	1	8	2	2	0	3	4	4	5	5	1	5	1	3	0		0	4	0	0	0	2	1	2	1	1	1	1	1	1	1	1	4	1
20	1	1	1	2	3	7	1	2	1	2	1	6	4	2	3	5	1	3	1	3	1	1	2	0	2	2	0	0	0	0	0	1	-1	1	-1	-1	-2	0
18	1	2	1	2	1	7	1	2	0	3	3	5	5	4	1	5	2	3	0		1	4	1	1	1	2	2	2	0	1	1	1	1	1	-1	1	2	1
22	2	2	1	2	3	8	2	2	0	3	1	3	5	3	3	5	2	3	1	2	0	4	2	2	2	1	2	2	1	1	1	1	1	1	1	1	4	1
20	1	1	1	2	3	7	1	1	0	3	1	1	4	4	1	6	1	1	0		1	1	2	2	1	2	1	1	1	1	1	1	1	1	1	1	4	1
24	2	2	1	2	6	7	1	1	0	2	3	2	5	4	1	6	1	1	1	3	1	4	1	1	2	2	2	2	1	1	1	0	1	-1	1	1	2	1
19	1	2	1	2	1	3	2	1	0	3	2	2	3	2	4	5	2	3	0		0	2	2	1	0	0	0	1	1	1	1	1	1	1	1	1	4	1
19	1	2	1	2	1	3	2	1	1	3	1	5	2	5	3	5	2	1	1	3	1	1	0	0	1	2	1	2	1	0	1	1	1	1	1	-1	2	1
28	3	2	1	2	1	7	1	1	1	3	2	6	2	2	3	5	2	2	1	3	1	4	0	0	0	0	0	0	1	1	1	1	1	1	1	1	4	1
22	2	2	1	2	3	9	2	2	0	3	2	2	4	3	1	5	2	1	0		0	2	1	2	1	2	0	0	1	1	1	1	1	1	1	1	4	1
25	2	2	1	1	7	8	2	1	1	3	2	3	4	2	3	5	2	2	1	3	1	3	0	1	1	2	0	0	1	1	1	1	1	1	1	1	4	1
20	1	2	1	2	2	6	2	1	1	3	4	3	2	3	2	5	1	1	1	3	1	4	1	1	2	2	2	2	0	1	1	1	1	1	-1	1	2	1
19	1	1	1	2	1	8	2	2	1	3	5	4	3	5	6	5	1	2	0		1	2	1	1	0	2	2	2	1	1	1	1	1	1	1	1	4	1
20	1	2	1	2	2	8	2	2	0	3	4	4	5	4	1	5	2	2	1	3	1	1	2	1	2	2	0	2	1	1	1	0	1	-1	1	1	2	1
23	2	1	1	1	7	8	2	2	1	3	2	3	2	4	3	5	1	1	0		1	4	0	1	1	2	0	2	0	1	1	1	1	1	-1	1	2	1
19	1	2	1	2	1	3	2	1	0	3	3	4	5	5	3	3	1	1	1	2	1	4	0	0	2	1	1	2	1	0	1	1	1	1	1	-1	2	1
22	2	1	1	2	4	8	2	1	0	3	2	4	2	2	3	5	1	3	1	2	0	4	0	1	0	2	0	2	1	1	1	1	1	1	1	1	4	1
18	1	2	1	2	2	4	2	2	0	3	1	4	4	3	2	2	2	2	0		0	4	1	0	2	2	0	2	1	1	1	0	1	-1	1	1	2	1
19	1	1	1	2	2	3	2	2	0	3	1	4	5	5	1	5	2	2	1	2	1	4	1	1	1	1	1	1	1	1	1	0	1	-1	1	1	2	1
20	1	1	1	2	3	7	1	2	1	3	5	6	5	5	1	6	1	2	1	3	1	1	1	2	0	2	1	2	1	1	1	1	1	1	1	1	4	1
20	1	1	1	2	3	7	1	2	0	3	1	4	3	2	3	5	2	1	1	2	1	1	2	1	2	2	0	2	1	1	1	1	1	1	1	1	4	1
20	1	1	1	2	4	7	1	2	1	3	5	4	5	5	1	1	2	1	1	2	1	4	2	0	2	2	0	0	1	1	1	0	1	-1	1	1	2	1
21	1	1	1	2	4	7	1	2	0	3	5	3	5	5	6	1	1	2	0		1	4	2	0	1	2	2	0	1	1	1	1	1	1	1	1	4	1
21	1	1	2	2	4	7	1	2	0	3	2	5	5	5	1	1	2	1	0		1	4	2	1	2	1	1	2	1	1	1	1	1	1	1	1	4	1
34	4	1	1	1	7	8	2	2	1	3	1	3	3	1	3	5	1	1	0		1	4	0	0	0	2	2	2	1	1	1	1	1	1	1	1	4	1
19	1	1	1	2	2	7	1	2	0	3	2	4	2	5	3	3	2	1	0		1	4	0	0	0	0	0	2	1	1	1	1	1	1	1	1	4	1
19	1	1	1	2	2	7	1	2	1	3	2	4	4	4	1	5	1	2	1	2	1	4	0	0	0	2	0	0	1	1	1	1	1	1	1	1	4	1
18	1	1	1	2	1	7	1	1	0	3	3	4	5	5	1	1	2	1	1	2	1	4	1	0	0	1	0	2	0	1	1	1	1	1	-1	1	2	1
25	2	2	1	2	4	8	2	2	0	3	2	4	4	3	3	5	2	1	1	2	1	1	2	1	0	1	0	0	0	1	1	1	1	1	-1	1	2	1
18	1	1	1	2	1	8	2	2	0	3	1	4	3	1	3	5	2	2	1	3	0	4	0	0	0	2	0	0	1	0	1	1	1	1	1	-1	2	1
19	1	1	1	2	1	7	1	2	0	3	5	5	5	5	1	1	2	1	1	2	1	4	2	0	2	2	2	2	1	0	1	0	1	-1	1	-1	0	0
18	1	2	1	1	7	7	1	2	0	3	5	4	5	5	3	2	1	1	1	3	1	4	0	0	1	0	1	0	1	1	1	1	1	1	1	1	4	1
19	1	1	1	2	1	7	1	2	1	2	5	2	5	4	1	1	1	1	1	2	1	4	2	2	2	1	2	2	1	1	1	1	1	1	1	1	4	1
18	1	1	1	2	1	7	1	2	0	3	1	4	4	5	2	1	1	1	1	3	1	4	1	1	1	0	1	2	0	1	0	1	-1	1	-1	1	0	0
19	1	2	1	2	2	1	2	2	1	3	2	5	2	2	3	5	1	1	0		1	4	0	1	2	2	2	1	1	1	1	0	1	-1	1	1	2	1
23	2	1	1	2	5	8	2	2	0	3	3	3	4	5	3	3	2	1	0		1	2	0	0	0	0	2	1	1	0	1	1	1	1	1	-1	2	1
18	1	2	1	1	7	3	2	1	0	3	2	3	4	4	2	5	1	1	0		1	1	1	0	2	1	1	2	1	1	1	0	1	-1	1	1	2	1
21	1	1	1	2	3	7	1	2	1	3	4	2	4	5	3	1	1	1	1	1	1	4	1	2	2	2	2	1	1	0	1	1	1	1	1	-1	2	1
19	1	1	1	2	1	7	1	1	1	3	2	5	4	4	3	5	2	2	1	1	0	4	2	1	0	0	0	2	0	1	1	1	1	1	-1	1	2	1
18	1	1	1	2	1	8	2	2	0	3	2	4	4	5	1	1	1	2	1	1	1	1	1	2	2	2	2	2	0	1	1	1	1	1	-1	1	2	1
20	1	1	1	2	2	4	2	2	0	3	2	4	4	4	2	5	1	2	0		1	1	0	0	2	2	0	0	1	1	1	0	1	-1	1	1	2	1
22	2	1	1	1	7	8	2	2	0	3	3	5	4	3	3	5	1	1	0		0	1	0	0	0	2	2	2	1	1	1	1	1	1	1	1	4	1
22	2	1	1	2	5	7	1	2	1	3	4	3	4	4	3	5	1	3	0		1	1	1	0	0	0	2	2	1	1	1	1	1	1	1	1	4	1
19	1	1	1	2	1	7	1	2	0	3	3	3	4	4	2	5	1	2	0		0	4	0	1	0	1	1	1	1	1	1	1	1	1	1	1	4	1
20	1	2	1	2	2	7	1	2	0	3	2	4	5	5	1	5	1	3	1	3	1	1	2	1	1	2	0	1	1	1	1	1	1	1	1	1	4	1
22	2	1	1	2	2	7	1	2	0	3	1	1	1	1	3	5	2	2	1	2	1	1	2	2	2	2	2	2	1	0	0	0	-1	-1	1	-1	-2	0
23	2	2	1	2	5	6	2	2	1	3	4	4	5	5	1	1	2	2	0		0	4	0	1	1	2	0	2	1	1	1	1	1	1	1	1	4	1
23	2	2	1	1	7	7	1	2	1	3	2	4	1	2	4	5	2	1	1	3	0	1	0	0	0	1	2	2	1	1	1	1	1	1	1	1	4	1
20	1	1	1	2	5	3	2	2	0	3	4	4	5	5	1	5	1	2	1	2	1	4	0	0	1	2	2	2	1	1	1	1	1	1	1	1	4	1
18	1	1	1	2	1	1	2	1	0	3	3	4	5	5	3	1	1	1	1	3	1	1	0	0	0	1	0	0	1	0	1	1	1	1	1	-1	2	1
21	1	1	1	2	2	4	2	1	1	3	3	4	4	4	3	3	2	1	1	2	1	4	0	0	0	2	2	2	1	1	0	1	-1	1	1	1	2	1
18	1	1	1	1	7	3	2	2	0	3	3	4	5	5	1	1	1	2	0		1	4	0	1	1	0	0	0	1	0	1	0	1	-1	1	-1	0	0
23	2	2	1	2	3	7	1	2	1	3	2	2	5	5	1	2	2	1	0		1	4	1	0	0	2	0	0	1	1	1	0	1	-1	1	1	2	1
22	2	2	1	2	4	6	2	2	0	3	3	3	4	4	2	5	1	3	1	3	1	1	2	1	2	0	0	0	1	1	1	1	1	1	1	1	4	1
20	1	1	1	2	2	7	1	1	0	3	1	2	1	1	1	5	1	1	0		1	3	0	0	1	0	1	0	0	0	0	0	-1	-1	-1	-1	-4	0
20	1	1	1	1	7	8	2	1	0	3	1	4	2	3	3	5	1	1	1	3	1	4	0	0	0	2	1	2	1	0	1	1	1	1	1	-1	2	1
20	1	1	1	2	3	7	1	2	1	3	3	3	5	5	3	5	2	1	1	3	1	1	1	2	2	2	2	2	1	1	1	1	1	1	1	1	4	1
22	2	2	1	2	4	7	1	1	0	3	2	5	2	4	3	5	2	3	0		1	1	0	0	0	0	0	0	1	1	1	1	1	1	1	1	4	1
22	2	2	1	1	7	6	2	2	1	3	2	3	5	5	1	1	1	1	1	2	1	4	1	0	2	2	0	2	0	0	1	1	1	1	-1	-1	0	0
22	2	2	2	2	4	7	1	2	0	3	1	4	5	5	2	5	1	2	1	2	1	1	0	0	1	2	0	2	1	1	1	1	1	1	1	1	4	1
23	2	1	1	1	7	8	2	2	0	3	1	3	3	2	3	5	1	1	1	3	1	4	1	1	2	0	1	0	0	1	1	1	1	1	-1	1	2	1
27	3	1	1	2	6	7	1	1	0	3	5	4	5	5	6	3	1	2	1	2	1	1	0	0	2	2	2	1	0	1	1	1	1	1	-1	1	2	1
20	1	2	1	2	2	6	2	2	1	3	3	3	2	2	3	5	2	2	0		1	1	2	1	1	2	0	2	0	0	0	1	-1	1	-1	-1	-2	0
19	1	2	2	2	4	7	1	2	1	3	5	4	5	4	2	5	1	2	0		1	1	0	1	0	2	0	0	1	0	0	0	-1	-1	1	-1	-2	0
20	1	1	1	2	2	3	2	1	0	3	4	3	5	4	1	5	1	2	1	3	1	1	0	2	0	2	0	0	1	1	1	1	1	1	1	1	4	1
19	1	2	1	1	7	6	2	2	1	3	2	5	4	5	3	1	2	1	0		1	1	0	0	2	2	0	2	1	1	1	1	1	1	1	1	4	1
27	3	2	1	1	7	3	2	2	1	3	3	4	4	3	3	5	2	1	0		1	1	2	1	2	2	1	2	1	1	1	1	1	1	1	1	4	1
21	1	2	2	2	4	7	1	2	0	3	1	4	4	5	6	5	1	3	1	3	1	4	0	0	2	1	1	0	1	0	0	0	-1	-1	1	-1	-2	0
22	2	1	1	2	4	7	1	1	0	3	1	2	2	1	2	6	2	2	0		1	4	0	0	0	0	0	1	1	1	1	1	1	1	1	1	4	1
19	1	2	2	2	4	7	1	2	0	3	2	3	5	4	4	5	1	1	0		1	4	0	1	0	2	0	0	1	1	1	0	1	-1	1	1	2	1
20	1	2	1	2	2	10	2	1	0	3	1	4	4	1	1	5	1	1	0		0	1	2	2	1	2	1	2	1	1	1	0	1	-1	1	1	2	1
19	1	2	2	2	4	7	1	1	0	3	5	4	4	5	1	1	1	2	0		1	1	0	0	0	0	0	2	1	1	1	1	1	1	1	1	4	1
20	1	2	2	2	4	8	2	2	1	3	3	3	5	5	1	1	1	1	0		1	4	2	2	2	2	0	0	1	1	1	0	1	-1	1	1	2	1
21	1	2	2	2	3	7	1	2	0	3	2	2	5	5	3	1	1	2	0		1	4	0	0	1	2	2	2	1	1	1	1	1	1	1	1	4	1
20	1	2	2	2	3	4	2	2	0	3	2	4	5	4	2	5	1	2	0		1	4	2	1	0	2	2	2	1	1	1	1	1	1	1	1	4	1
20	1	2	2	2	2	7	1	2	0	3	2	3	5	5	2	5	1	2	0		1	4	2	0	1	2	2	2	1	1	1	1	1	1	1	1	4	1
20	1	2	2	2	2	7	1	2	0	3	1	3	5	5	2	2	2	2	0		0	4	1	0	2	2	2	2	1	1	1	0	1	-1	1	1	2	1
19	1	2	2	2	2	7	1	2	1	3	5	4	5	5	2	3	1	1	1	3	1	1	1	0	1	2	1	2	1	1	1	1	1	1	1	1	4	1
23	2	2	2	2	4	7	1	2	0	3	1	3	2	5	2	2	1	2	1	3	1	4	0	2	2	2	2	2	1	1	1	1	1	1	1	1	4	1
19	1	2	2	2	4	7	1	2	1	3	2	4	5	5	2	5	2	1	1	3	1	1	1	1	1	1	1	1	1	1	1	1	1	1	1	1	4	1
20	1	2	2	2	4	7	1	2	0	3	2	3	5	5	2	2	1	2	0		0	4	1	1	2	2	1	0	1	1	1	1	1	1	1	1	4	1
19	1	2	2	2	1	4	2	2	0	3	2	4	5	5	2	5	2	1	1	2	1	4	2	2	2	2	2	2	0	1	1	1	1	1	-1	1	2	1
19	1	2	2	2	2	7	1	2	0	3	2	3	5	5	6	2	2	3	1	3	0	4	2	0	1	2	0	0	1	1	1	0	1	-1	1	1	2	1
20	1	2	2	2	4	7	1	2	1	3	4	4	5	5	2	2	1	4	0		1	4	1	1	1	1	1	1	1	0	0	0	-1	-1	1	-1	-2	0
19	1	1	1	2	2	7	1	2	0	3	2	3	4	4	3	5	1	2	1	2	1	4	1	1	1	2	2	1	1	0	1	1	1	1	1	-1	2	1
24	2	1	1	2	4	7	1	1	1	3	1	2	4	3	1	5	2	2	1	3	1	4	0	0	0	0	2	2	1	1	1	1	1	1	1	1	4	1
19	1	1	1	2	2	7	1	2	0	3	3	4	4	5	1	5	1	2	1	3	0	1	0	0	2	2	2	2	1	1	1	1	1	1	1	1	4	1
19	1	1	1	2	2	7	1	2	0	3	5	4	5	5	1	1	1	2	1	2	1	4	1	1	0	2	2	0	1	1	1	0	1	-1	1	1	2	1
20	1	2	2	2	3	7	1	2	1	3	4	3	4	4	1	5	1	1	1	2	1	4	0	2	2	2	1	2	1	1	1	1	1	1	1	1	4	1
19	1	2	1	2	1	7	1	2	1	3	3	6	5	4	1	5	2	2	1	2	1	4	1	1	1	1	1	1	1	1	1	1	1	1	1	1	4	1
20	1	2	1	2	2	8	2	2	0	3	2	4	4	5	3	5	1	1	1	2	1	4	0	0	0	1	0	0	1	1	1	1	1	1	1	1	4	1
22	2	2	2	2	3	7	1	2	1	3	1	3	3	5	6	5	2	3	0		1	4	1	1	0	2	0	2	1	1	1	1	1	1	1	1	4	1
18	1	1	1	1	7	7	1	2	0	3	3	5	4	4	2	5	2	1	1	2	1	4	0	0	0	0	0	0	1	0	1	1	1	1	1	-1	2	1
19	1	2	2	2	4	7	1	2	0	3	3	3	5	5	6	2	2	1	0		1	1	0	1	0	1	0	0	1	1	1	1	1	1	1	1	4	1
41	4	2	1	1	7	7	1	2	1	3	5	2	5	5	2	2	2	2	1	2	1	4	1	1	1	1	1	1	0	1	1	1	1	1	-1	1	2	1
18	1	1	1	2	1	7	1	2	1	3	2	4	5	5	1	5	1	1	1	3	1	4	0	0	0	0	0	2	1	1	1	1	1	1	1	1	4	1
21	1	2	1	1	7	8	2	2	1	3	4	4	4	5	3	1	1	1	0		1	1	1	0	2	0	1	1	1	1	1	1	1	1	1	1	4	1
20	1	2	2	2	2	7	1	2	0	3	1	4	5	2	6	5	1	3	1	2	1	1	2	2	1	2	1	1	1	1	1	1	1	1	1	1	4	1
23	2	1	1	1	7	2	2	2	1	3	1	2	5	3	3	5	2	1	0		0	4	1	1	1	1	1	1	0	1	1	1	1	1	-1	1	2	1
20	1	1	1	2	3	8	2	2	0	3	2	4	4	4	6	5	2	1	1	3	1	3	1	2	0	2	2	2	1	1	1	1	1	1	1	1	4	1
23	2	1	1	2	6	8	2	2	0	3	1	4	3	5	3	1	1	2	1	2	1	3	0	0	0	0	0	0	0	1	1	1	1	1	-1	1	2	1
21	1	1	1	1	7	8	2	2	0	3	3	4	4	4	3	5	2	1	1	2	1	4	0	0	0	2	1	2	1	1	1	1	1	1	1	1	4	1
19	1	1	1	2	2	7	1	2	0	3	4	4	5	5	1	5	1	2	0		1	4	0	0	2	1	2	2	1	1	1	1	1	1	1	1	4	1
22	2	1	1	2	3	8	2	2	1	2	2	1	5	5	3	6	2	1	1	3	1	1	0	1	0	1	0	0	1	0	0	1	-1	1	1	-1	0	0
19	1	1	1	2	2	4	2	1	1	3	4	5	4	5	3	1	1	1	1	1	1	1	1	1	1	1	0	0	1	1	1	0	1	-1	1	1	2	1
20	1	1	1	2	3	3	2	1	1	3	3	5	5	4	3	5	2	1	0		0	4	2	0	2	2	0	0	1	1	1	1	1	1	1	1	4	1
27	3	2	1	1	7	3	2	2	0	2	2	3	4	3	6	5	2	2	0		1	1	1	1	0	1	0	0	1	1	1	1	1	1	1	1	4	1
18	1	2	1	2	1	8	2	2	0	3	5	3	5	5	6	5	1	1	0		1	4	0	0	1	2	2	2	1	1	1	1	1	1	1	1	4	1
20	1	2	1	2	2	6	2	2	0	3	2	3	5	4	2	6	2	2	0		0	1	2	1	1	2	2	1	0	1	1	1	1	1	-1	1	2	1
27	3	2	1	1	7	7	1	2	1	3	5	5	5	1	3	5	1	1	0		1	1	1	0	0	0	0	2	1	1	1	0	1	-1	1	1	2	1
27	3	2	1	1	7	7	1	2	1	3	5	2	5	4	1	6	1	2	0		1	1	1	0	0	0	1	0	0	0	1	0	1	-1	-1	-1	-2	0
21	1	1	1	2	3	2	2	2	1	3	4	5	5	5	6	1	2	1	1	2	1	4	0	1	0	0	2	2	1	1	1	1	1	1	1	1	4	1
30	4	1	1	1	7	8	2	1	0	2	3	1	4	3	1	5	1	1	0		0	4	1	1	1	2	1	2	1	0	1	1	1	1	1	-1	2	1
20	1	2	2	2	2	8	2	2	0	3	1	5	5	5	3	5	1	2	0		1	4	0	0	0	1	0	0	1	1	1	1	1	1	1	1	4	1
25	2	2	1	1	7	7	1	1	1	3	1	3	5	4	6	5	1	1	0		1	4	2	2	2	2	1	2	1	1	1	1	1	1	1	1	4	1
19	1	2	1	2	1	7	1	1	1	3	4	3	2	2	4	5	1	1	0		0	3	2	0	1	2	0	2	1	1	1	0	1	-1	1	1	2	1
20	1	2	1	2	2	4	2	2	1	3	2	3	4	3	1	5	1	1	0		0	1	2	1	2	2	0	0	1	1	1	0	1	-1	1	1	2	1
18	1	2	1	2	1	7	1	1	1	3	3	5	5	5	1	5	2	2	1	2	1	1	2	1	2	2	2	2	1	1	1	1	1	1	1	1	4	1
19	1	2	1	2	1	4	2	2	0	3	1	3	3	4	2	5	1	1	1	3	1	4	0	0	0	2	2	2	1	1	1	1	1	1	1	1	4	1
23	2	1	1	2	3	8	2	2	1	3	1	5	5	4	1	5	1	1	1	3	1	4	0	0	1	2	0	2	1	1	1	1	1	1	1	1	4	1
18	1	1	1	1	7	8	2	2	0	3	1	4	5	5	1	5	1	1	1	2	1	4	0	0	0	2	2	2	1	1	1	1	1	1	1	1	4	1
21	1	2	1	2	3	7	1	2	1	3	1	3	5	5	1	1	1	2	1	1	1	4	1	0	0	1	2	2	0	0	1	1	1	1	-1	-1	0	0
26	3	1	1	1	7	3	2	2	0	3	4	3	3	5	3	1	1	2	0		1	4	0	0	2	2	2	2	1	1	1	1	1	1	1	1	4	1
25	2	1	1	2	4	4	2	2	1	3	2	3	5	2	1	5	2	1	1	3	1	1	0	1	0	2	0	0	1	1	1	1	1	1	1	1	4	1
18	1	1	1	2	1	7	1	2	1	3	5	4	5	5	1	5	2	2	1	2	1	4	1	1	2	2	1	1	1	1	1	1	1	1	1	1	4	1
18	1	2	1	1	7	7	1	2	0	3	2	3	4	5	1	5	1	2	1	3	1	4	1	0	0	2	0	0	1	1	1	1	1	1	1	1	4	1
21	1	2	2	2	4	7	1	2	0	3	3	4	5	5	2	2	1	1	0		1	4	2	1	2	2	2	2	1	1	1	1	1	1	1	1	4	1
19	1	1	1	2	2	7	1	2	1	3	3	4	5	5	1	1	1	1	1	3	1	1	1	2	1	2	2	1	0	1	1	1	1	1	-1	1	2	1
19	1	1	1	2	2	7	1	2	1	3	2	4	4	4	1	5	1	2	0		1	2	1	0	1	2	2	2	1	1	1	1	1	1	1	1	4	1
19	1	1	1	2	1	10	2	2	1	3	1	3	4	5	2	1	1	2	0		1	4	1	1	2	2	2	2	0	0	0	0	-1	-1	-1	-1	-4	0
19	1	1	1	2	1	7	1	1	1	3	4	5	5	5	1	1	1	1	1	1	1	4	0	0	0	0	1	1	1	1	1	1	1	1	1	1	4	1
23	2	1	1	1	7	7	1	2	1	3	5	3	4	5	3	3	2	2	0		1	4	1	2	0	2	2	2	1	1	1	1	1	1	1	1	4	1
23	2	1	1	2	3	8	2	1	0	3	1	6	4	2	3	5	1	1	1	2	1	1	0	0	0	0	0	0	1	1	1	1	1	1	1	1	4	1
20	1	1	1	2	2	4	2	2	0	3	1	4	4	4	6	5	2	3	1	2	1	4	2	2	2	2	2	2	0	1	1	0	1	-1	-1	1	0	0
18	1	1	1	1	7	7	1	2	1	3	1	3	2	5	3	1	1	2	1	1	1	4	0	0	2	2	2	1	1	1	1	1	1	1	1	1	4	1
19	1	1	1	2	1	3	2	2	0	3	1	3	5	5	1	1	1	2	1	2	1	4	0	0	0	1	1	0	1	0	0	1	-1	1	1	-1	0	0
19	1	1	1	2	2	7	1	1	1	3	5	3	5	5	1	1	1	1	0		1	3	0	0	1	1	1	1	1	0	0	0	-1	-1	1	-1	-2	0
18	1	1	1	2	1	7	1	2	0	3	1	3	5	4	1	5	1	1	1	2	1	4	0	0	0	2	0	0	1	1	1	1	1	1	1	1	4	1
19	1	1	1	2	2	3	2	1	1	3	2	4	4	4	3	5	1	2	0		1	4	0	0	0	0	0	0	1	1	1	1	1	1	1	1	4	1
19	1	1	1	2	1	7	1	1	1	3	2	5	4	4	3	5	2	2	1	2	0	4	2	1	0	0	0	2	0	1	1	1	1	1	-1	1	2	1
20	1	2	1	2	2	7	1	2	1	3	2	3	2	2	3	5	2	3	0		0	4	1	0	2	1	1	1	0	1	0	0	-1	-1	-1	1	-2	0
18	1	2	2	2	1	6	2	2	0	3	2	2	5	4	6	5	1	3	1	2	1	4	1	0	0	2	0	0	1	0	1	1	1	1	1	-1	2	1
19	1	2	1	2	2	7	1	1	0	3	3	4	5	5	1	6	2	1	1	3	1	4	1	1	1	2	0	2	1	0	1	1	1	1	1	-1	2	1
20	1	1	1	2	3	7	1	2	0	3	5	3	4	5	6	1	2	1	0		1	4	0	0	0	1	2	2	1	1	1	1	1	1	1	1	4	1
18	1	1	1	2	1	7	1	2	1	3	4	6	4	5	1	1	2	1	0		1	4	0	0	2	2	0	1	1	1	1	1	1	1	1	1	4	1
18	1	1	1	2	4	3	2	1	1	3	2	2	5	4	1	5	2	1	1	2	1	1	0	1	0	2	2	0	1	1	1	1	1	1	1	1	4	1
19	1	2	1	2	1	7	1	1	0	3	1	5	1	1	2	2	1	1	0		1	4	0	0	2	2	0	1	0	0	1	0	1	-1	-1	-1	-2	0
18	1	1	1	2	1	3	2	1	0	3	1	4	4	3	3	5	1	2	1	2	0	4	1	1	1	1	1	2	1	1	1	1	1	1	1	1	4	1
20	1	1	1	2	2	3	2	2	1	3	2	4	4	1	3	5	2	1	0		1	4	0	1	1	2	0	2	1	1	1	1	1	1	1	1	4	1
20	1	1	1	2	3	7	1	1	1	3	3	3	5	3	1	5	1	1	1	2	1	3	0	0	2	2	0	0	1	1	1	1	1	1	1	1	4	1
19	1	1	1	1	7	4	2	1	1	3	5	3	5	5	1	1	1	1	1	3	1	4	2	0	0	0	2	2	1	1	1	1	1	1	1	1	4	1
18	1	1	1	2	1	4	2	2	1	3	1	5	4	2	1	5	1	2	0		1	4	2	0	0	2	0	0	1	1	1	1	1	1	1	1	4	1
20	1	2	1	2	3	6	2	1	0	3	1	3	3	3	4	5	1	2	0		1	4	1	1	1	1	1	1	0	1	0	0	-1	-1	-1	1	-2	0
19	1	1	1	1	7	8	2	1	0	2	1	1	1	4	4	5	2	1	0		1	1	2	2	2	2	1	2	0	0	1	0	1	-1	-1	-1	-2	0
22	2	1	1	2	4	2	2	2	0	3	2	6	4	4	3	5	1	2	1	2	1	4	0	0	0	1	2	2	1	1	1	1	1	1	1	1	4	1
18	1	2	1	1	7	7	1	2	0	3	1	3	3	2	6	5	1	1	0		1	1	0	0	0	0	0	0	1	1	1	1	1	1	1	1	4	1
20	1	1	1	2	3	7	1	2	0	3	3	4	4	5	1	5	1	1	0		1	1	0	0	0	1	2	2	1	1	1	1	1	1	1	1	4	1
19	1	1	1	2	1	7	1	1	1	3	2	5	5	2	3	5	1	1	0		1	4	2	2	2	1	2	1	0	0	0	1	-1	1	-1	-1	-2	0
19	1	1	1	2	2	7	1	2	1	3	1	4	2	1	1	5	2	1	0		1	4	1	1	2	1	2	2	1	1	1	1	1	1	1	1	4	1
20	1	1	1	2	2	3	2	1	1	3	5	3	5	5	1	1	1	1	1	1	1	1	1	1	1	1	1	1	1	1	1	1	1	1	1	1	4	1
21	1	1	1	2	1	8	2	1	0	3	2	6	4	2	3	1	2	1	1	3	1	4	0	0	0	2	2	2	1	1	1	1	1	1	1	1	4	1
23	2	1	1	2	6	3	2	1	0	2	1	2	3	2	3	5	1	2	0		1	4	0	0	0	1	1	1	1	1	1	1	1	1	1	1	4	1
24	2	1	1	1	7	3	2	1	1	3	1	4	3	1	3	5	1	2	1	2	1	2	1	2	2	2	2	1	0	1	1	0	1	-1	-1	1	0	0
21	1	1	1	2	2	7	1	1	1	1	5	5	5	4	1	5	1	1	1	3	1	4	0	0	0	2	1	0	1	1	1	1	1	1	1	1	4	1
19	1	1	1	2	2	3	2	1	0	3	2	3	1	2	2	5	2	2	0		1	4	1	1	2	2	1	2	1	0	1	1	1	1	1	-1	2	1
19	1	1	1	2	2	10	2	2	1	3	2	5	5	5	2	1	1	1	0		1	2	0	0	0	2	1	2	1	1	1	1	1	1	1	1	4	1
19	1	1	1	2	1	7	1	2	1	3	2	3	4	4	6	5	1	2	0		0	4	0	0	0	1	2	2	1	1	1	1	1	1	1	1	4	1
20	1	1	1	2	2	8	2	2	1	3	2	5	3	1	3	5	2	1	0		1	4	0	0	0	0	0	0	1	1	1	1	1	1	1	1	4	1
19	1	1	1	2	1	7	1	2	0	3	5	4	5	5	1	5	1	2	1	2	1	4	0	0	0	1	0	0	1	1	1	1	1	1	1	1	4	1
19	1	1	1	2	1	1	2	2	0	3	2	2	5	4	2	2	1	2	0		0	4	0	0	0	2	0	2	1	1	1	1	1	1	1	1	4	1
22	2	1	1	2	1	8	2	1	0	3	1	6	4	2	1	5	2	1	1	2	1	4	0	1	2	2	0	2	1	1	1	1	1	1	1	1	4	1
22	2	1	1	2	4	3	2	1	1	3	3	4	4	4	1	5	1	3	0		1	1	0	0	0	1	2	0	1	1	1	1	1	1	1	1	4	1
20	1	1	1	2	2	7	1	2	0	3	3	4	5	4	1	5	1	1	0		0	1	0	0	0	1	1	1	1	0	1	1	1	1	1	-1	2	1
21	1	1	1	2	2	7	1	1	0	3	2	6	3	4	3	5	1	1	1	3	1	4	0	1	0	2	0	2	1	1	1	1	1	1	1	1	4	1
20	1	1	1	2	2	7	1	2	1	3	1	5	5	3	3	5	1	1	0		1	1	0	0	0	2	0	0	1	1	1	1	1	1	1	1	4	1
23	2	1	1	2	6	7	1	2	1	3	5	5	4	5	1	5	1	1	1	2	1	4	0	0	1	1	0	1	1	0	1	1	1	1	1	-1	2	1
18	1	1	1	1	7	8	2	2	0	3	1	4	2	5	1	1	1	1	0		0	1	0	0	0	2	1	2	1	1	1	1	1	1	1	1	4	1
18	1	1	1	2	1	8	2	2	0	3	1	4	2	5	3	5	1	3	0		1	4	0	0	1	1	2	0	1	1	1	1	1	1	1	1	4	1
20	1	2	1	2	4	8	2	2	1	3	1	3	4	1	1	5	2	2	1	3	1	1	2	2	1	1	1	1	1	0	1	1	1	1	1	-1	2	1
20	1	2	1	2	3	6	2	2	1	3	5	3	5	5	1	3	2	1	0		1	1	1	0	0	2	0	1	1	0	1	1	1	1	1	-1	2	1
19	1	1	1	2	1	4	2	2	1	3	5	2	5	5	1	5	2	1	1	3	1	2	1	0	0	2	0	2	1	0	1	1	1	1	1	-1	2	1
18	1	1	1	1	7	7	1	2	1	3	3	5	5	5	3	6	2	3	1	2	1	4	0	1	1	2	0	0	1	1	1	1	1	1	1	1	4	1
19	1	1	1	2	1	8	2	2	0	3	4	4	5	4	1	5	2	1	0		0	4	1	0	1	2	1	2	1	0	1	1	1	1	1	-1	2	1
25	2	2	1	1	7	7	1	2	0	3	3	2	4	2	1	3	2	2	0		0	1	0	1	1	0	1	1	1	0	1	1	1	1	1	-1	2	1
18	1	1	1	2	1	4	2	2	1	3	5	3	5	5	3	3	1	1	1	3	1	4	0	0	0	2	2	2	1	1	1	1	1	1	1	1	4	1
21	1	1	1	2	3	7	1	1	0	3	3	3	5	5	1	1	1	1	1	1	1	1	2	1	2	2	0	2	1	0	1	1	1	1	1	-1	2	1
19	1	1	1	2	1	7	1	2	1	3	3	3	5	4	1	5	2	1	1	2	1	3	2	0	1	2	2	2	0	1	1	1	1	1	-1	1	2	1
30	4	2	1	1	7	6	2	2	1	3	3	4	4	5	3	5	2	3	1	1	1	4	0	1	1	0	2	1	1	1	1	0	1	-1	1	1	2	1
21	1	2	2	2	2	8	2	2	1	3	1	4	5	5	2	5	2	1	1	3	1	4	2	2	2	2	0	2	1	1	1	1	1	1	1	1	4	1
34	4	1	1	1	7	7	1	2	1	3	5	5	5	5	1	1	2	1	1	3	1	1	0	0	0	0	0	0	0	0	1	0	1	-1	-1	-1	-2	0
19	1	1	1	2	1	3	2	1	1	3	4	2	5	2	1	5	1	1	0		0	4	0	0	0	0	0	0	1	0	1	1	1	1	1	-1	2	1
20	1	1	1	2	1	3	2	1	1	3	1	6	1	1	4	5	1	1	1	2	1	4	1	1	1	2	1	2	1	1	1	1	1	1	1	1	4	1
18	1	1	1	2	1	7	1	2	1	3	5	3	5	5	1	1	1	1	1	1	1	4	0	0	2	2	0	2	1	1	1	1	1	1	1	1	4	1
19	1	1	1	1	7	8	2	1	0	3	1	6	2	1	3	5	2	1	1	3	1	4	1	1	1	2	0	2	0	0	1	1	1	1	-1	-1	0	0
25	2	1	1	1	7	10	2	1	0	3	1	4	3	1	3	5	1	1	0		1	1	1	1	1	1	1	1	1	0	0	0	-1	-1	1	-1	-2	0
20	1	2	1	2	3	7	1	2	1	3	1	4	4	5	1	1	1	1	0		0	1	2	2	2	1	1	2	0	0	1	1	1	1	-1	-1	0	0
20	1	1	1	2	1	7	1	2	1	2	3	1	5	5	1	1	2	2	0		1	1	2	2	0	1	1	0	0	0	1	1	1	1	-1	-1	0	0
20	1	1	1	2	3	8	2	2	0	3	1	5	3	3	6	5	1	1	1	3	0	2	0	0	0	2	2	0	1	1	1	1	1	1	1	1	4	1
18	1	2	1	2	1	7	1	2	0	3	1	5	5	3	1	5	1	3	1	2	1	4	0	0	2	2	1	2	1	1	1	1	1	1	1	1	4	1
19	1	1	1	2	2	4	2	1	0	2	4	4	4	5	1	1	2	1	1	2	1	4	0	1	1	1	1	1	1	0	0	1	-1	1	1	-1	0	0
24	2	1	1	1	7	2	2	2	1	2	3	2	4	5	1	6	1	1	1	2	1	4	0	0	0	0	0	0	1	1	1	0	1	-1	1	1	2	1
18	1	1	1	1	7	7	1	1	0	3	4	4	5	5	1	1	1	2	0		1	4	2	2	1	2	1	2	1	1	1	1	1	1	1	1	4	1
20	1	1	1	2	3	3	2	2	1	3	2	3	5	5	1	5	1	1	0		0	1	0	0	0	1	0	0	1	0	1	1	1	1	1	-1	2	1
20	1	2	1	2	1	8	2	2	0	3	2	3	4	5	2	1	1	1	0		1	4	1	1	0	2	0	2	1	1	1	1	1	1	1	1	4	1
20	1	1	1	2	3	7	1	1	0	3	5	4	5	5	3	1	2	2	0		0	1	0	0	0	1	2	2	1	1	1	1	1	1	1	1	4	1
21	1	2	1	2	1	3	2	2	0	3	2	4	4	2	1	5	2	2	1	2	1	1	2	0	0	2	2	0	0	0	1	0	1	-1	-1	-1	-2	0
18	1	2	1	2	1	7	1	2	1	3	5	4	5	5	3	1	2	2	0		1	4	0	0	0	0	0	0	1	1	1	1	1	1	1	1	4	1
35	4	2	1	1	7	2	2	2	0	3	2	3	3	4	6	6	2	3	0		1	1	0	0	0	2	1	2	1	1	1	0	1	-1	1	1	2	1
19	1	1	1	2	1	4	2	2	0	2	5	3	5	5	1	1	2	1	0		1	1	0	0	2	2	1	0	1	1	1	1	1	1	1	1	4	1
19	1	1	1	2	2	7	1	2	0	3	3	2	3	5	6	1	1	2	1	2	1	4	0	0	0	1	0	0	1	1	1	1	1	1	1	1	4	1
18	1	2	1	2	1	7	1	2	0	3	4	3	5	4	1	5	1	2	0		0	4	2	2	2	2	2	2	1	1	1	1	1	1	1	1	4	1
19	1	1	1	2	1	3	2	1	0	3	1	3	4	3	3	5	1	2	1	3	1	2	1	1	1	1	1	2	1	1	1	1	1	1	1	1	4	1
20	1	2	1	2	2	4	2	2	0	3	3	4	4	2	1	5	1	1	0		1	4	1	1	0	2	1	0	0	0	1	1	1	1	-1	-1	0	0
20	1	1	1	2	2	7	1	2	0	3	3	3	2	5	1	5	2	1	0		1	1	1	0	0	2	1	2	1	1	1	0	1	-1	1	1	2	1
21	1	2	1	2	6	8	2	2	0	3	2	2	4	2	1	5	2	1	1	3	1	3	0	1	1	1	1	1	0	1	1	1	1	1	-1	1	2	1
47	4	1	1	1	7	8	2	2	0	2	5	3	4	5	3	1	1	1	0		1	4	2	0	2	1	2	2	0	0	0	0	-1	-1	-1	-1	-4	0
18	1	1	1	2	1	7	1	2	0	3	5	5	5	3	2	5	1	2	0		0	4	2	2	0	2	2	2	1	1	1	1	1	1	1	1	4	1
19	1	1	1	2	2	8	2	2	0	3	5	3	5	5	1	6	1	1	1	2	1	4	1	0	0	2	0	1	1	0	1	1	1	1	1	-1	2	1
18	1	1	1	2	1	1	2	1	0	3	5	3	5	5	2	1	2	3	1	3	1	4	0	0	1	1	2	2	1	1	1	1	1	1	1	1	4	1
18	1	1	1	2	1	7	1	2	0	3	4	3	5	5	1	5	2	1	0		1	4	2	0	2	1	2	2	0	1	1	1	1	1	-1	1	2	1
23	2	1	1	1	7	9	2	1	1	3	5	6	2	1	3	5	1	1	1	2	1	4	0	0	0	0	0	0	1	1	1	1	1	1	1	1	4	1
19	1	1	1	2	2	4	2	2	0	3	2	3	3	5	6	1	1	2	0		1	4	0	0	0	1	1	0	1	1	1	1	1	1	1	1	4	1
19	1	2	1	2	1	7	1	2	0	3	1	4	3	4	2	5	2	1	0		1	1	1	1	1	0	0	2	1	1	1	1	1	1	1	1	4	1
20	1	1	1	2	2	8	2	1	0	3	1	3	3	5	3	1	1	1	1	1	1	4	0	0	0	2	0	0	1	1	1	1	1	1	1	1	4	1
25	2	1	1	1	7	7	1	2	1	3	2	4	2	2	2	2	1	1	1	3	0	2	0	1	1	1	1	1	0	0	1	1	1	1	-1	-1	0	0
19	1	1	1	2	1	8	2	2	0	3	2	4	3	4	3	1	1	2	0		1	4	1	2	1	1	1	2	1	1	1	1	1	1	1	1	4	1
21	1	1	1	2	4	7	1	1	1	2	2	2	5	4	1	5	2	1	1	3	1	4	1	1	1	1	1	1	1	0	1	1	1	1	1	-1	2	1
19	1	1	1	1	7	8	2	2	0	3	5	2	5	3	2	5	2	1	1	3	1	4	1	1	2	1	1	2	1	1	1	0	1	-1	1	1	2	1
22	2	1	1	2	4	8	2	1	1	3	5	4	4	4	3	3	1	1	0		0	4	2	2	0	2	2	2	0	1	1	1	1	1	-1	1	2	1
18	1	1	1	2	1	3	2	1	0	3	1	4	5	5	1	5	2	2	0		1	4	0	0	0	0	0	0	0	1	1	1	1	1	-1	1	2	1
19	1	1	1	2	2	7	1	1	0	3	5	5	5	4	1	6	1	1	0		1	4	0	0	0	2	0	2	1	1	1	1	1	1	1	1	4	1
22	2	1	1	2	2	7	1	2	0	3	3	6	1	2	2	5	2	1	0		1	4	0	0	0	0	0	0	1	1	1	0	1	-1	1	1	2	1
22	2	1	1	1	7	3	2	2	1	3	4	4	5	5	1	5	1	2	1	3	1	1	1	1	2	2	0	2	1	0	1	1	1	1	1	-1	2	1
20	1	2	1	2	4	6	2	1	0	3	2	3	4	4	3	5	2	1	1	3	0	1	0	0	2	2	0	2	1	0	0	0	-1	-1	1	-1	-2	0
20	1	1	1	2	3	8	2	2	1	3	3	3	4	3	1	5	2	2	1	2	1	2	0	0	0	1	1	1	1	0	0	1	-1	1	1	-1	0	0
20	1	1	1	2	2	7	1	2	1	3	2	3	3	5	1	3	2	1	0		1	1	1	0	2	2	0	2	1	1	1	1	1	1	1	1	4	1
23	2	1	1	2	3	7	1	2	1	3	2	4	1	1	6	5	1	1	0		1	1	2	1	2	0	0	0	1	1	1	0	1	-1	1	1	2	1
19	1	1	1	2	2	8	2	2	1	3	2	2	3	3	3	1	1	2	0		0	4	0	0	1	2	2	1	1	0	1	1	1	1	1	-1	2	1
23	2	1	1	1	7	7	1	2	0	3	2	5	5	5	3	1	2	1	0		1	1	1	1	1	2	0	2	1	1	1	0	1	-1	1	1	2	1
19	1	1	1	2	2	7	1	2	1	3	1	6	4	3	3	5	1	3	0		0	4	0	0	1	1	2	2	1	1	1	1	1	1	1	1	4	1
19	1	2	1	2	1	6	2	2	1	3	5	5	5	5	1	1	2	1	0		1	4	1	1	2	0	1	2	1	1	1	1	1	1	1	1	4	1
20	1	1	1	1	7	8	2	2	1	3	3	5	4	1	3	5	1	1	0		0	1	0	0	0	1	1	2	1	1	1	0	1	-1	1	1	2	1
21	1	1	1	2	4	7	1	2	0	3	2	4	4	5	1	1	1	1	1	3	1	4	0	0	0	1	0	0	0	1	1	1	1	1	-1	1	2	1
18	1	1	1	2	1	7	1	2	1	3	1	2	5	3	1	2	2	1	0		1	4	0	1	0	1	2	2	1	1	1	1	1	1	1	1	4	1
18	1	1	1	2	1	8	2	2	0	3	4	6	5	2	6	5	2	2	0		1	4	1	1	2	2	0	2	1	1	1	1	1	1	1	1	4	1
20	1	2	1	2	2	6	2	1	1	3	2	3	5	2	1	5	1	2	1	3	0	4	1	2	1	1	1	2	1	1	1	0	1	-1	1	1	2	1
19	1	1	1	2	1	3	2	2	0	3	5	4	5	5	3	3	1	1	0		0	1	0	2	2	0	0	2	1	0	1	1	1	1	1	-1	2	1
20	1	1	1	2	1	7	1	2	1	3	2	5	5	5	2	1	2	1	1	2	1	4	0	1	1	0	1	2	1	1	1	1	1	1	1	1	4	1
19	1	1	1	2	2	7	1	1	0	3	1	4	4	5	1	1	2	1	1	2	1	4	0	0	0	2	0	0	1	1	1	1	1	1	1	1	4	1
20	1	1	1	2	1	4	2	2	1	3	4	4	5	5	1	1	2	1	0		1	4	0	0	0	2	0	0	1	1	1	1	1	1	1	1	4	1
19	1	2	1	2	2	6	2	2	0	3	2	5	3	5	3	5	2	3	0		1	4	2	2	2	2	2	2	0	1	1	1	1	1	-1	1	2	1
24	2	1	1	2	2	3	2	2	0	3	2	6	2	1	3	6	2	2	0		1	4	0	1	0	2	2	2	1	0	1	1	1	1	1	-1	2	1
20	1	1	1	2	2	4	2	2	1	3	2	3	1	4	3	5	2	1	0		1	4	2	1	2	2	0	2	0	1	1	1	1	1	-1	1	2	1
20	1	1	1	2	1	7	1	2	1	3	1	6	3	1	3	5	2	2	1	3	1	4	2	2	0	2	2	2	1	1	1	1	1	1	1	1	4	1
18	1	2	1	2	1	10	2	1	0	3	2	3	3	3	3	3	1	2	1	2	1	4	2	2	2	0	2	2	1	1	1	1	1	1	1	1	4	1
23	2	1	1	2	3	8	2	2	1	3	2	3	2	1	3	5	1	2	0		1	4	1	0	1	2	0	2	1	1	1	1	1	1	1	1	4	1
19	1	1	1	2	1	3	2	2	0	3	4	2	5	5	1	1	1	2	1	1	0	4	0	0	0	1	0	0	1	1	1	1	1	1	1	1	4	1
18	1	2	1	2	1	7	1	2	1	3	2	4	4	2	6	5	2	1	1	2	1	4	0	2	0	1	0	2	1	1	1	1	1	1	1	1	4	1
18	1	1	1	1	7	7	1	2	0	3	1	4	5	5	3	5	1	1	0		1	1	1	0	1	1	0	1	1	0	1	1	1	1	1	-1	2	1
19	1	1	1	2	2	8	2	1	0	3	5	4	5	1	1	5	1	1	1	2	1	1	0	0	0	0	0	0	1	1	1	1	1	1	1	1	4	1
19	1	2	2	2	3	7	1	2	1	3	2	2	5	5	1	2	1	3	0		1	4	0	2	2	2	1	2	1	1	1	1	1	1	1	1	4	1
20	1	1	1	2	2	4	2	2	1	3	1	3	4	4	1	2	2	2	0		0	4	0	0	0	2	0	0	1	1	1	1	1	1	1	1	4	1
20	1	1	1	2	3	8	2	2	0	3	4	3	4	5	1	5	1	2	0		1	4	0	0	0	2	0	2	1	0	1	0	1	-1	1	-1	0	0
20	1	2	1	2	4	3	2	2	1	3	4	5	4	4	3	5	2	2	0		0	4	0	0	0	0	0	0	1	0	0	0	-1	-1	1	-1	-2	0
19	1	1	1	2	2	3	2	1	0	3	2	4	3	2	3	5	1	1	0		1	4	0	0	0	1	1	0	1	1	1	1	1	1	1	1	4	1
24	2	1	1	2	6	7	1	2	0	3	1	3	5	5	2	2	1	2	1	3	1	4	2	1	2	2	1	2	1	1	1	1	1	1	1	1	4	1
33	4	2	1	1	7	8	2	2	1	2	3	2	5	5	1	5	2	1	0		1	4	0	0	0	1	0	2	1	1	1	1	1	1	1	1	4	1
20	1	1	1	2	2	4	2	1	1	3	2	4	5	4	1	5	2	2	1	2	1	4	1	0	2	2	2	2	1	0	1	1	1	1	1	-1	2	1
19	1	1	1	1	7	3	2	2	1	2	1	2	5	4	1	5	2	1	1	3	1	4	0	0	0	1	0	0	1	0	1	0	1	-1	1	-1	0	0
21	1	2	2	2	2	7	1	2	1	3	1	3	4	4	6	5	1	2	0		1	1	2	2	2	0	0	2	0	1	1	1	1	1	-1	1	2	1
18	1	1	1	1	7	7	1	2	1	3	2	3	4	5	3	5	2	1	0		0	4	0	0	2	0	2	2	1	1	1	1	1	1	1	1	4	1
21	1	1	1	2	2	8	2	2	0	3	1	3	5	4	3	5	1	2	0		1	1	1	2	1	2	1	2	1	1	1	1	1	1	1	1	4	1
20	1	2	1	2	3	8	2	2	0	3	3	5	5	4	1	5	2	1	1	2	1	4	1	1	1	1	1	1	1	1	1	1	1	1	1	1	4	1
20	1	1	1	2	3	7	1	1	0	3	2	4	4	5	3	1	1	2	1	1	1	1	1	1	2	2	0	2	1	1	1	1	1	1	1	1	4	1
22	2	1	1	2	5	7	1	2	1	3	4	4	5	5	3	5	2	3	0		0	4	0	0	0	1	0	0	1	1	1	1	1	1	1	1	4	1
19	1	1	1	2	1	7	1	2	0	3	5	4	5	5	1	1	1	2	0		0	4	0	0	0	0	0	2	1	1	1	0	1	-1	1	1	2	1
20	1	1	1	2	2	3	2	2	0	3	3	3	5	4	1	2	2	1	0		1	4	2	0	0	0	0	0	1	1	1	1	1	1	1	1	4	1
18	1	1	1	2	1	3	2	1	0	3	2	3	3	2	4	5	1	2	1	2	1	4	2	0	0	2	0	2	1	1	1	1	1	1	1	1	4	1
19	1	1	1	2	2	6	2	2	1	3	5	4	5	5	1	1	1	1	1	1	1	4	1	0	0	2	1	2	1	1	1	1	1	1	1	1	4	1
19	1	1	1	2	1	7	1	2	1	3	1	3	4	4	3	5	1	2	0		1	1	0	0	0	2	0	2	1	1	1	1	1	1	1	1	4	1
20	1	1	1	2	1	8	2	2	0	3	2	4	2	3	3	5	1	1	1	2	1	1	1	1	2	1	1	1	1	1	1	0	1	-1	1	1	2	1
20	1	1	1	2	3	7	1	2	1	3	1	4	4	4	1	5	1	2	1	3	1	4	0	2	0	2	2	2	1	1	1	1	1	1	1	1	4	1
22	2	2	1	1	7	7	1	2	1	3	1	2	2	4	2	5	1	1	0		1	1	0	0	0	1	0	2	1	1	1	1	1	1	1	1	4	1
22	2	2	1	2	3	3	2	2	0	3	3	5	5	5	2	2	2	1	0		1	1	1	1	0	1	1	0	1	0	1	1	1	1	1	-1	2	1
20	1	1	1	2	3	7	1	2	0	3	5	3	5	5	1	5	2	1	0		1	3	0	2	0	1	2	0	1	1	1	1	1	1	1	1	4	1
23	2	2	1	2	4	6	2	1	0	3	1	5	5	5	1	1	1	2	0		1	4	1	1	2	2	0	2	1	0	1	0	1	-1	1	-1	0	0
19	1	2	1	2	2	7	1	2	1	3	5	3	5	5	1	1	1	1	1	1	1	4	1	2	0	2	0	2	1	0	1	1	1	1	1	-1	2	1
18	1	1	1	2	1	8	2	2	0	3	1	3	4	5	1	3	1	1	1	3	1	4	0	0	0	1	0	1	1	1	1	1	1	1	1	1	4	1
21	1	2	1	2	5	8	2	2	0	3	1	3	4	2	1	5	1	1	0		1	4	0	0	0	1	1	0	1	1	1	1	1	1	1	1	4	1
21	1	1	1	2	4	8	2	1	0	3	1	3	1	2	3	5	2	1	0		1	4	0	1	0	0	1	2	1	1	1	1	1	1	1	1	4	1
20	1	1	1	2	3	2	2	1	0	3	1	4	5	5	2	5	1	2	1	2	1	4	1	1	0	2	2	2	1	1	1	1	1	1	1	1	4	1
19	1	2	1	2	2	7	1	2	0	3	4	3	5	4	1	5	1	1	1	2	0	4	2	2	2	0	1	1	0	1	1	1	1	1	-1	1	2	1
21	1	2	1	2	2	3	2	2	0	3	4	3	5	5	1	1	2	1	1	3	1	4	1	1	1	1	1	1	1	0	0	1	-1	1	1	-1	0	0
18	1	2	1	2	1	7	1	2	0	3	1	3	2	5	1	1	1	2	0		1	1	2	0	2	2	0	2	0	1	1	1	1	1	-1	1	2	1
18	1	1	1	2	1	7	1	1	1	3	5	3	5	5	1	5	1	1	0		1	1	1	0	0	2	0	2	0	1	1	1	1	1	-1	1	2	1
26	3	2	1	1	7	8	2	2	0	3	4	4	5	5	6	6	2	1	1	3	1	2	0	0	0	0	0	0	0	1	1	1	1	1	-1	1	2	1
23	2	2	1	2	5	7	1	2	1	3	1	3	1	1	4	5	2	1	1	2	1	1	0	0	0	2	0	2	1	0	1	1	1	1	1	-1	2	1
19	1	1	1	1	7	7	1	2	0	3	2	5	3	1	2	5	2	3	0		1	4	0	0	0	2	0	2	1	1	1	0	1	-1	1	1	2	1
21	1	2	1	2	4	8	2	2	0	3	3	3	4	5	3	1	2	1	1	2	1	4	1	1	2	0	0	1	0	1	1	1	1	1	-1	1	2	1
27	3	2	1	2	2	8	2	2	0	3	2	3	1	1	3	5	2	1	0		1	3	0	0	0	0	1	2	1	0	0	0	-1	-1	1	-1	-2	0
18	1	2	1	2	1	3	2	2	0	3	2	3	2	1	3	5	1	2	0		1	4	0	2	2	2	1	2	1	1	1	1	1	1	1	1	4	1
18	1	1	1	1	7	8	2	1	0	3	1	2	5	5	3	3	1	2	1	3	1	4	1	0	0	2	2	2	1	1	1	1	1	1	1	1	4	1
19	1	1	1	1	7	7	1	2	0	3	4	3	5	5	1	1	1	2	0		0	4	0	1	0	2	2	1	0	0	1	0	1	-1	-1	-1	-2	0
18	1	1	1	2	2	2	2	2	0	3	2	3	3	5	1	5	1	3	1	2	1	4	1	0	2	2	0	2	1	1	1	1	1	1	1	1	4	1
19	1	2	1	2	1	7	1	2	0	3	1	3	3	3	3	5	1	2	0		1	4	0	0	0	0	0	2	1	0	0	0	-1	-1	1	-1	-2	0
22	2	1	1	2	4	8	2	2	1	3	1	5	2	3	3	5	2	2	1	3	1	4	1	1	1	1	1	1	1	1	1	0	1	-1	1	1	2	1
28	3	1	1	2	2	10	2	2	1	3	5	2	5	5	2	5	2	1	0		1	1	0	0	0	1	0	2	1	1	1	0	1	-1	1	1	2	1
19	1	2	1	2	2	8	2	2	0	3	4	3	5	2	1	5	2	2	1	3	0	4	0	0	1	2	2	2	1	1	1	0	1	-1	1	1	2	1
21	1	1	2	2	2	3	2	2	0	2	1	2	3	3	6	5	1	1	0		1	1	0	0	0	1	1	1	1	1	1	0	1	-1	1	1	2	1
24	2	2	1	2	1	2	2	2	1	3	1	4	3	5	3	3	2	1	1	3	1	3	1	1	1	1	1	1	0	0	1	1	1	1	-1	-1	0	0
19	1	2	1	2	2	8	2	2	0	3	4	3	4	4	6	2	1	3	0		1	2	0	0	0	0	1	1	1	0	1	0	1	-1	1	-1	0	0
19	1	2	1	2	2	8	2	2	0	3	4	3	4	4	6	2	1	3	0		1	2	0	0	0	0	1	1	1	0	1	0	1	-1	1	-1	0	0
19	1	1	1	2	1	3	2	2	0	3	4	5	5	2	1	5	2	3	0		0	1	2	0	1	1	1	1	1	1	1	1	1	1	1	1	4	1
22	2	2	1	2	3	8	2	1	1	3	1	3	3	5	1	5	1	1	1	2	1	3	0	0	0	2	0	0	1	1	1	1	1	1	1	1	4	1
21	1	1	1	2	4	8	2	2	0	3	4	2	5	4	3	5	1	1	1	3	1	4	0	0	0	2	2	2	1	0	1	1	1	1	1	-1	2	1
20	1	2	1	2	2	3	2	2	0	3	1	4	5	4	6	5	2	3	0		1	1	0	0	1	2	2	2	1	1	1	1	1	1	1	1	4	1
20	1	1	1	2	3	8	2	1	1	3	3	5	5	2	1	5	1	2	1	3	1	1	2	2	2	2	2	2	1	1	1	1	1	1	1	1	4	1
22	2	2	1	2	4	4	2	1	0	3	2	4	5	5	1	1	1	2	0		1	1	1	2	2	2	2	2	1	1	1	1	1	1	1	1	4	1
20	1	1	1	2	2	7	1	2	0	3	2	3	5	5	1	5	1	1	0		0	4	0	1	2	2	2	1	1	1	1	1	1	1	1	1	4	1
27	3	2	1	1	7	7	1	1	0	3	3	4	5	4	1	5	2	3	1	2	1	4	2	2	2	2	2	2	1	1	1	1	1	1	1	1	4	1
21	1	2	1	2	2	8	2	2	1	3	1	5	5	5	3	5	1	1	1	3	1	4	0	0	0	2	0	0	1	1	1	1	1	1	1	1	4	1
21	1	2	1	1	7	8	2	2	1	3	4	3	5	5	1	5	1	1	1	2	1	4	1	1	1	1	0	2	1	1	1	0	1	-1	1	1	2	1
21	1	2	1	2	2	4	2	1	0	3	1	4	1	1	3	5	2	1	0		1	4	0	2	2	2	2	2	1	1	1	0	1	-1	1	1	2	1
24	2	2	1	2	4	4	2	2	0	3	4	4	5	5	1	1	2	3	0		0	4	0	1	1	2	2	2	1	1	1	1	1	1	1	1	4	1
20	1	2	1	2	2	6	2	2	1	3	5	3	5	5	1	1	1	2	0		1	4	1	2	2	2	2	1	1	1	1	1	1	1	1	1	4	1
21	1	2	1	2	3	2	2	2	0	3	1	3	4	4	1	2	1	1	0		1	1	2	1	1	2	0	2	1	1	1	0	1	-1	1	1	2	1
18	1	1	1	2	1	8	2	2	0	3	2	3	3	2	3	5	1	2	0		1	4	0	0	1	1	1	2	1	1	1	1	1	1	1	1	4	1
20	1	1	1	2	2	4	2	2	0	3	3	3	5	5	3	3	1	3	0		0	4	0	0	1	2	1	2	1	1	1	1	1	1	1	1	4	1
19	1	1	1	2	2	7	1	2	1	3	1	4	3	3	6	5	2	2	0		1	2	1	0	0	1	1	1	1	0	1	1	1	1	1	-1	2	1
19	1	1	1	2	1	7	1	2	1	3	4	3	5	4	1	6	2	2	1	2	1	4	0	0	0	2	0	2	1	1	1	1	1	1	1	1	4	1
30	4	2	1	1	7	7	1	2	1	2	3	1	2	1	4	5	2	1	0		1	2	2	1	0	2	0	1	0	1	1	0	1	-1	-1	1	0	0
24	2	2	1	1	7	6	2	2	1	3	3	3	4	2	1	6	1	3	0		0	4	2	2	0	2	0	1	1	1	1	0	1	-1	1	1	2	1
19	1	2	1	2	1	4	2	2	1	3	2	5	3	2	6	5	2	1	1	3	1	1	2	1	2	2	1	0	0	1	1	0	1	-1	-1	1	0	0
22	2	1	1	1	7	10	2	2	0	3	2	4	3	3	1	5	1	1	1	3	1	3	0	0	0	2	2	2	1	0	1	1	1	1	1	-1	2	1
19	1	1	1	2	1	7	1	1	0	3	1	6	4	1	1	5	2	2	0		1	4	0	2	1	2	2	2	1	1	1	1	1	1	1	1	4	1
18	1	2	1	2	1	8	2	2	1	3	4	3	5	4	1	5	1	2	0		1	4	2	0	2	1	1	2	1	0	1	1	1	1	1	-1	2	1
19	1	1	1	2	1	7	1	2	0	3	2	5	4	1	6	5	2	1	1	2	1	2	1	0	1	2	1	2	1	1	1	1	1	1	1	1	4	1
19	1	1	1	2	3	7	1	1	0	3	3	4	5	5	1	1	1	3	0		1	4	0	0	0	2	2	0	0	1	1	1	1	1	-1	1	2	1
23	2	1	1	1	7	8	2	2	0	2	1	6	5	3	3	5	1	1	1	3	1	3	2	2	2	2	2	2	0	0	1	0	1	-1	-1	-1	-2	0
20	1	2	1	2	2	8	2	2	1	3	3	3	5	4	3	2	2	3	0		1	1	2	1	0	2	1	2	1	1	1	1	1	1	1	1	4	1
24	2	2	1	1	7	4	2	1	1	3	3	4	5	3	1	5	2	2	0		1	4	2	1	0	2	0	2	1	1	1	0	1	-1	1	1	2	1
23	2	2	1	2	3	3	2	2	0	3	3	2	5	5	3	5	1	2	1	3	1	3	2	2	2	2	2	2	0	0	0	1	-1	1	-1	-1	-2	0
20	1	1	1	2	2	2	2	2	1	3	5	3	2	5	6	1	1	1	0		1	4	1	1	0	0	0	0	0	0	1	1	1	1	-1	-1	0	0
21	1	1	1	2	4	2	2	2	0	3	2	4	4	5	3	5	2	1	0		1	4	0	0	0	0	0	0	1	1	1	1	1	1	1	1	4	1
19	1	2	1	2	2	8	2	1	0	3	4	3	5	5	1	1	2	1	1	3	0	4	1	0	0	1	2	1	0	1	0	1	-1	1	-1	1	0	0
25	2	2	1	1	7	7	1	2	1	2	1	2	5	5	3	3	2	1	1	2	1	4	2	2	2	2	2	1	0	1	1	1	1	1	-1	1	2	1
24	2	2	1	1	7	3	2	2	0	3	2	5	4	1	3	5	1	1	1	1	1	4	2	2	2	1	2	2	1	0	1	1	1	1	1	-1	2	1
20	1	1	1	2	3	8	2	2	0	3	1	2	3	4	3	5	1	2	0		1	4	0	0	2	1	2	2	1	0	0	1	-1	1	1	-1	0	0
18	1	1	1	1	7	7	1	2	0	3	2	2	5	5	1	1	2	2	1	3	1	4	1	0	2	1	0	2	1	1	0	0	-1	-1	1	1	0	0
19	1	1	1	2	2	7	1	2	1	3	1	2	3	2	2	5	1	1	0		1	4	2	0	2	0	2	2	1	1	1	0	1	-1	1	1	2	1
20	1	2	1	1	7	3	2	2	1	3	2	6	5	2	3	5	1	3	0		1	4	2	2	2	2	2	2	1	1	1	1	1	1	1	1	4	1
22	2	1	1	2	5	10	2	2	1	3	5	3	5	5	3	1	1	3	0		0	4	0	2	0	0	0	0	1	0	1	0	1	-1	1	-1	0	0
25	2	2	1	2	5	7	1	2	1	3	5	4	5	5	1	6	1	1	0		1	4	0	0	0	1	0	0	1	1	1	1	1	1	1	1	4	1
18	1	1	1	2	3	7	1	1	1	3	4	4	4	5	1	1	1	2	0		1	2	0	0	0	1	1	1	1	1	1	1	1	1	1	1	4	1
20	1	2	1	2	1	7	1	2	0	3	1	5	5	4	1	5	2	1	1	2	1	4	2	0	1	2	0	2	1	1	1	1	1	1	1	1	4	1
20	1	2	2	2	2	6	2	2	0	3	2	4	5	5	6	5	1	2	0		1	4	1	1	1	1	0	0	1	1	0	1	-1	1	1	1	2	1
20	1	2	2	2	2	6	2	2	0	3	1	4	5	5	1	1	1	2	0		1	3	1	1	1	1	1	1	1	0	0	1	-1	1	1	-1	0	0
20	1	2	2	2	2	8	2	2	0	3	2	4	5	4	6	5	1	2	0		1	3	0	2	2	2	2	0	1	0	0	1	-1	1	1	-1	0	0
20	1	1	1	2	2	7	1	1	1	3	4	4	5	5	1	5	1	3	0		1	4	0	0	0	0	0	2	1	1	1	1	1	1	1	1	4	1
19	1	2	2	2	3	6	2	2	0	3	2	4	5	5	1	5	1	1	1	2	0	1	2	0	2	1	1	2	1	1	1	1	1	1	1	1	4	1
22	2	2	1	2	1	7	1	1	0	3	1	2	5	5	2	6	1	1	1	3	1	3	0	0	0	0	0	0	0	1	1	1	1	1	-1	1	2	1
29	3	2	2	2	2	6	2	2	0	3	1	4	5	4	2	5	1	2	1	2	1	4	0	0	0	0	0	2	1	0	0	0	-1	-1	1	-1	-2	0
18	1	1	1	2	1	3	2	1	0	3	2	3	5	4	1	5	1	1	1	2	1	4	1	1	1	1	1	1	1	1	1	1	1	1	1	1	4	1
21	1	2	2	2	4	9	2	2	0	3	2	6	2	3	6	5	2	3	0		1	4	1	0	2	2	1	2	1	0	1	0	1	-1	1	-1	0	0
21	1	2	1	2	4	6	2	2	1	3	1	4	5	5	3	1	2	2	1	2	1	4	2	2	1	2	2	2	1	1	1	1	1	1	1	1	4	1
20	1	2	2	2	1	9	2	2	1	3	2	3	5	5	2	2	1	3	0		0	4	0	0	2	2	2	1	1	1	1	1	1	1	1	1	4	1
24	2	2	1	1	7	4	2	2	1	3	2	2	5	5	2	6	2	2	0		1	1	0	0	0	1	2	0	1	0	0	0	-1	-1	1	-1	-2	0
18	1	1	2	2	1	2	2	2	0	3	3	6	5	5	1	5	1	1	0		0	4	1	1	2	2	1	2	1	1	1	1	1	1	1	1	4	1
21	1	2	2	2	4	6	2	2	1	3	1	2	5	5	6	6	1	2	0		1	4	0	0	0	2	1	0	0	0	0	1	-1	1	-1	-1	-2	0
20	1	2	2	2	1	6	2	2	0	3	1	4	5	4	6	5	1	2	0		0	4	0	0	2	2	2	2	1	1	1	1	1	1	1	1	4	1
21	1	2	2	2	4	7	1	2	0	3	2	3	4	5	2	5	1	1	1	3	1	4	0	1	2	2	2	2	1	1	1	1	1	1	1	1	4	1
20	1	2	2	2	3	4	2	2	0	3	1	4	4	3	3	5	1	1	1	2	1	4	0	0	0	0	1	2	1	0	1	0	1	-1	1	-1	0	0
20	1	2	2	2	2	4	2	2	0	3	1	2	5	4	6	5	2	1	0		1	4	1	1	1	2	1	1	1	1	1	1	1	1	1	1	4	1
24	2	2	2	1	7	3	2	2	0	3	2	3	4	4	6	5	2	1	0		1	1	0	0	1	1	0	0	1	1	0	1	-1	1	1	1	2	1
21	1	2	2	2	4	9	2	2	0	3	2	5	5	5	2	5	2	1	0		0	4	1	0	2	2	2	1	1	1	1	0	1	-1	1	1	2	1
22	2	2	1	2	3	6	2	1	0	3	4	2	4	4	2	6	2	3	0		1	4	1	0	0	2	2	2	1	1	1	0	1	-1	1	1	2	1
24	2	2	1	1	7	6	2	2	1	3	4	3	4	4	3	5	2	2	0		1	4	1	1	2	2	0	0	0	1	1	0	1	-1	-1	1	0	0
20	1	2	1	2	2	7	1	2	1	3	4	3	5	3	1	2	2	2	1	2	1	1	2	2	2	2	1	2	0	1	1	0	1	-1	-1	1	0	0
28	3	2	1	1	7	4	2	2	1	2	3	3	4	4	1	2	2	2	0		1	1	2	1	0	2	0	0	0	1	1	0	1	-1	-1	1	0	0
21	1	2	2	1	7	6	2	2	0	3	1	4	3	3	6	5	2	2	0		1	4	0	1	2	2	2	1	1	1	1	1	1	1	1	1	4	1
21	1	2	1	2	3	4	2	2	1	3	3	3	4	4	1	2	2	3	0		1	1	2	2	0	1	0	1	1	1	1	1	1	1	1	1	4	1
21	1	2	2	2	4	7	1	2	1	3	1	4	5	5	2	5	2	2	1	2	1	1	1	1	1	1	1	1	1	1	0	0	-1	-1	1	1	0	0
20	1	2	2	2	1	6	2	2	0	3	2	3	5	5	2	5	1	1	0		1	3	1	1	1	2	0	2	0	0	0	1	-1	1	-1	-1	-2	0
19	1	2	2	2	2	6	2	2	1	3	1	3	5	5	6	5	2	3	0		1	4	0	0	0	2	1	1	1	1	1	0	1	-1	1	1	2	1
19	1	2	2	2	2	1	2	2	0	3	1	3	5	3	2	5	2	2	1	3	0	4	2	0	2	1	1	2	0	1	1	0	1	-1	-1	1	0	0
19	1	2	2	2	2	7	1	2	1	3	1	2	5	5	6	5	2	1	0		1	4	1	0	2	1	2	2	1	1	1	0	1	-1	1	1	2	1
19	1	2	2	2	2	7	1	2	1	3	4	3	5	5	2	5	2	1	0		1	4	2	0	2	2	1	0	1	0	0	1	-1	1	1	-1	0	0
20	1	2	2	2	1	7	1	2	0	3	2	4	5	5	1	5	1	1	0		1	1	1	0	0	2	0	2	1	1	1	0	1	-1	1	1	2	1
19	1	2	2	2	2	7	1	2	0	3	2	3	5	5	2	5	2	2	1	2	1	1	0	0	1	2	2	2	1	1	1	1	1	1	1	1	4	1
21	1	2	2	2	4	7	1	2	0	3	5	3	5	5	2	5	2	1	0		1	4	2	2	2	2	2	2	1	1	1	1	1	1	1	1	4	1
20	1	2	2	2	2	8	2	2	0	3	1	2	5	5	2	2	2	3	0		1	4	2	1	2	2	2	2	1	1	1	1	1	1	1	1	4	1
21	1	2	2	2	2	8	2	2	1	3	1	3	5	5	6	1	1	1	0		1	4	0	0	0	2	2	2	1	1	1	1	1	1	1	1	4	1
20	1	2	2	2	2	7	1	2	0	3	2	4	5	5	2	5	2	1	0		1	1	2	2	1	1	0	2	1	1	1	0	1	-1	1	1	2	1
21	1	2	2	2	2	7	1	2	1	3	1	3	5	4	6	5	1	2	1	3	0	4	0	0	0	0	0	2	1	1	1	1	1	1	1	1	4	1
25	2	2	1	2	4	3	2	2	1	3	3	3	4	5	1	5	2	2	1	3	1	1	1	1	0	0	1	2	1	1	1	0	1	-1	1	1	2	1
19	1	2	2	2	2	7	1	2	0	3	2	4	4	5	6	5	1	1	1	3	0	3	0	0	0	2	0	2	1	0	0	0	-1	-1	1	-1	-2	0
18	1	2	2	2	2	7	1	2	1	3	1	4	5	4	2	5	1	1	0		0	4	0	0	0	2	1	2	1	1	1	0	1	-1	1	1	2	1
18	1	2	2	2	1	8	2	2	1	3	3	3	5	4	2	5	2	3	1	2	1	4	1	0	2	2	2	2	1	1	1	1	1	1	1	1	4	1
20	1	2	2	2	2	7	1	2	1	3	1	3	5	5	1	1	2	2	0		1	4	1	0	2	2	0	0	0	0	0	0	-1	-1	-1	-1	-4	0
21	1	2	2	2	1	7	1	2	1	3	1	5	5	4	1	2	2	1	1	2	1	1	1	0	0	0	2	2	0	1	0	0	-1	-1	-1	1	-2	0
20	1	2	2	2	1	8	2	2	0	3	1	4	5	5	6	5	2	2	0		1	4	2	1	2	2	0	2	1	1	1	0	1	-1	1	1	2	1
20	1	2	2	2	4	7	1	2	0	3	1	2	5	5	2	2	1	2	0		0	4	0	0	2	2	1	2	1	1	1	0	1	-1	1	1	2	1
21	1	2	2	2	2	7	1	2	1	3	2	4	5	4	3	5	1	1	1	3	0	4	0	0	0	1	2	0	1	1	1	1	1	1	1	1	4	1
21	1	2	1	2	4	6	2	2	1	3	2	4	5	4	2	5	1	2	1	3	1	4	0	1	2	0	2	0	1	1	1	1	1	1	1	1	4	1
19	1	2	2	2	2	6	2	2	1	3	1	4	5	4	6	5	1	1	1	3	1	4	0	0	1	2	0	2	1	1	1	0	1	-1	1	1	2	1
29	3	2	1	1	7	4	2	1	0	2	3	2	3	4	4	2	1	2	0		0	4	2	0	2	2	1	1	1	1	1	1	1	1	1	1	4	1
25	2	2	1	1	7	8	2	2	1	3	3	5	2	1	3	5	2	2	1	3	1	3	2	2	0	1	2	2	0	1	1	0	1	-1	-1	1	0	0
19	1	2	1	2	1	3	2	1	0	3	3	3	4	3	6	2	2	3	1	3	0	1	0	2	2	2	0	0	1	1	1	1	1	1	1	1	4	1
20	1	2	1	2	2	2	2	2	0	3	3	4	5	4	1	5	1	2	0		0	2	2	2	2	2	1	2	1	1	1	0	1	-1	1	1	2	1
19	1	2	1	2	1	10	2	2	1	3	2	3	3	2	6	5	2	2	1	3	0	4	0	0	0	1	0	1	1	1	1	1	1	1	1	1	4	1
20	1	2	2	2	4	7	1	2	0	3	1	2	5	5	2	2	1	2	0		0	4	0	0	2	2	1	2	1	1	1	0	1	-1	1	1	2	1
20	1	2	1	2	2	7	1	2	1	3	5	3	4	5	3	2	1	3	1	3	1	1	2	0	1	2	1	0	0	1	1	0	1	-1	-1	1	0	0
19	1	2	2	2	2	6	2	2	0	3	1	3	5	5	2	1	1	1	1	1	1	3	0	0	0	2	0	2	1	0	0	0	-1	-1	1	-1	-2	0
24	2	1	1	2	6	8	2	2	0	3	5	3	5	5	1	3	2	1	1	2	1	4	0	0	1	2	0	2	1	1	1	0	1	-1	1	1	2	1
23	2	2	2	2	4	6	2	2	0	3	2	3	5	5	2	5	1	2	1	3	1	3	1	1	1	0	0	0	1	1	1	1	1	1	1	1	4	1
18	1	2	2	2	1	8	2	2	0	3	2	3	5	5	1	1	2	2	1	2	1	4	0	1	0	2	2	2	1	0	1	1	1	1	1	-1	2	1
23	2	2	2	2	3	6	2	2	0	3	1	4	5	4	1	5	2	3	1	3	1	4	0	0	0	1	0	0	1	1	1	1	1	1	1	1	4	1
19	1	2	2	2	2	7	1	2	0	3	1	2	4	4	2	2	2	2	0		1	4	0	1	2	2	2	2	1	1	1	1	1	1	1	1	4	1
21	1	1	1	2	4	8	2	2	0	3	3	1	5	4	2	5	1	1	1	3	1	4	2	1	2	2	1	0	1	1	1	1	1	1	1	1	4	1
21	1	2	2	2	4	7	1	2	0	3	2	4	5	5	2	5	1	3	1	3	1	1	2	2	2	2	0	2	1	1	1	0	1	-1	1	1	2	1
22	2	2	2	2	4	6	2	2	1	3	2	3	5	5	2	5	1	2	1	3	1	1	1	1	1	2	2	2	1	1	0	0	-1	-1	1	1	0	0
19	1	2	2	2	1	7	1	2	1	3	1	4	5	5	2	5	2	2	1	3	1	4	0	2	2	2	2	2	1	1	1	1	1	1	1	1	4	1
21	1	2	2	2	2	8	2	2	0	3	1	4	4	3	2	5	2	1	0		0	4	1	2	2	2	1	2	1	0	1	1	1	1	1	-1	2	1
24	2	1	1	2	6	7	1	1	1	3	1	3	1	1	6	5	1	2	0		0	4	1	1	1	1	1	1	1	1	1	1	1	1	1	1	4	1
21	1	2	2	2	3	7	1	2	1	3	1	4	4	5	6	5	2	1	1	3	1	1	2	1	2	2	1	2	1	0	1	1	1	1	1	-1	2	1
21	1	2	2	2	3	7	1	2	0	3	1	5	5	5	3	5	2	3	1	3	1	4	0	0	0	2	1	2	1	1	1	0	1	-1	1	1	2	1
19	1	2	2	2	2	8	2	2	1	3	1	3	5	5	1	1	1	3	0		1	1	2	0	2	0	2	2	1	1	1	1	1	1	1	1	4	1
41	4	2	1	1	7	7	1	2	1	3	3	4	3	4	3	3	2	2	1	3	1	1	0	0	0	2	2	2	1	1	1	1	1	1	1	1	4	1
21	1	2	1	2	2	3	2	1	0	3	4	6	5	4	1	5	2	1	0		1	4	2	2	0	2	0	1	1	1	1	1	1	1	1	1	4	1
37	4	2	1	1	7	3	2	2	1	3	4	5	4	4	1	1	2	1	1	3	1	1	0	0	0	2	0	2	1	1	1	1	1	1	1	1	4	1
21	1	2	1	2	5	7	1	2	1	3	2	2	5	5	2	2	1	2	1	3	1	4	2	1	2	2	2	2	1	1	1	0	1	-1	1	1	2	1
23	2	2	2	2	4	7	1	2	1	3	3	4	5	4	1	5	2	3	1	2	1	4	2	2	2	2	1	2	0	1	1	0	1	-1	-1	1	0	0
19	1	2	2	2	3	7	1	2	1	3	5	4	5	5	1	5	2	1	0		1	4	0	0	0	2	0	0	1	1	1	1	1	1	1	1	4	1
22	2	2	1	2	3	7	1	2	0	3	5	3	5	5	2	2	1	3	0		0	1	0	1	2	2	2	2	1	1	1	1	1	1	1	1	4	1
23	2	2	1	2	3	6	2	2	1	3	2	4	4	3	2	5	1	1	1	3	1	4	0	0	0	2	2	2	1	1	1	1	1	1	1	1	4	1
20	1	2	1	2	3	6	2	2	1	3	4	2	5	5	2	5	1	3	1	3	1	4	2	2	2	2	2	2	1	1	1	1	1	1	1	1	4	1
34	4	2	1	1	7	4	2	2	0	3	1	4	5	4	3	5	2	2	0		1	4	0	1	0	2	0	1	0	0	0	1	-1	1	-1	-1	-2	0
25	2	2	1	2	6	7	1	2	1	3	3	4	5	4	2	1	2	2	1	3	1	4	0	0	1	1	0	0	1	1	0	1	-1	1	1	1	2	1
31	4	2	1	1	7	3	2	2	1	2	3	2	3	3	6	5	2	2	0		0	1	0	0	1	1	0	0	1	0	0	1	-1	1	1	-1	0	0
34	4	2	1	1	7	7	1	2	0	2	3	2	4	5	3	1	1	2	1	1	1	1	1	1	0	0	1	1	1	0	0	1	-1	1	1	-1	0	0
22	2	2	1	2	5	7	1	2	1	3	1	2	2	3	3	5	2	2	0		0	1	0	1	0	1	1	1	1	0	1	0	1	-1	1	-1	0	0
22	2	2	1	2	4	6	2	2	1	3	1	4	4	4	3	6	1	2	1	3	1	4	0	1	0	0	1	1	1	0	1	0	1	-1	1	-1	0	0
23	2	2	1	2	5	6	2	2	0	3	1	3	5	5	1	1	2	2	0		1	1	0	0	0	0	1	0	1	0	1	1	1	1	1	-1	2	1
26	3	2	1	1	7	3	2	2	0	3	2	4	5	4	1	2	2	3	0		0	1	0	0	1	1	0	1	1	0	1	0	1	-1	1	-1	0	0
23	2	2	1	2	5	7	1	2	0	3	5	5	5	5	3	5	1	1	1	3	1	4	2	0	2	2	2	2	0	1	1	0	1	-1	-1	1	0	0
19	1	2	2	2	2	9	2	2	0	3	1	3	5	5	2	5	1	2	1	2	1	3	2	2	2	2	2	2	1	0	1	0	1	-1	1	-1	0	0
36	4	2	1	1	7	4	2	2	1	2	3	2	4	4	6	1	2	2	0		0	1	0	0	0	0	1	0	1	0	0	1	-1	1	1	-1	0	0
28	3	2	1	1	7	6	2	2	1	2	2	6	2	1	1	5	2	1	1	3	1	1	2	1	2	2	2	2	1	1	1	1	1	1	1	1	4	1
26	3	2	1	1	7	7	1	2	0	3	2	4	5	3	6	5	2	3	0		1	1	2	1	1	2	0	1	0	1	1	0	1	-1	-1	1	0	0
18	1	2	2	2	1	7	1	2	1	3	3	3	5	5	6	5	2	2	0		1	1	0	0	0	0	0	0	1	0	0	0	-1	-1	1	-1	-2	0
23	2	2	2	2	4	7	1	2	1	3	5	4	5	5	1	5	1	1	0		1	4	0	0	1	2	0	1	1	1	1	1	1	1	1	1	4	1
21	1	2	2	2	1	7	1	2	1	3	4	3	5	5	1	5	1	2	0		0	4	1	1	1	2	1	1	1	1	1	1	1	1	1	1	4	1
22	2	2	1	2	6	7	1	1	0	3	3	6	1	2	3	2	2	1	0		0	1	2	2	2	2	0	2	1	1	1	1	1	1	1	1	4	1
23	2	2	1	1	7	2	2	2	0	3	1	4	5	4	6	5	1	3	0		1	4	0	0	0	1	2	2	1	1	1	1	1	1	1	1	4	1
18	1	2	2	2	1	6	2	2	1	3	3	3	5	5	2	5	2	2	1	3	1	4	2	0	1	2	0	2	1	1	1	0	1	-1	1	1	2	1
20	1	2	1	2	3	3	2	2	0	3	5	3	5	4	6	5	2	2	1	2	1	1	2	0	1	2	2	2	1	1	1	1	1	1	1	1	4	1
21	1	2	1	2	3	6	2	2	1	3	5	4	5	5	1	2	2	1	1	3	1	1	2	0	1	2	2	2	1	1	1	1	1	1	1	1	4	1
22	2	2	1	2	6	7	1	2	1	3	5	2	5	5	1	2	1	1	0		1	4	1	1	0	2	0	2	1	1	1	1	1	1	1	1	4	1
24	2	2	2	2	4	7	1	2	1	3	5	3	5	5	2	1	1	4	0		1	4	1	1	0	2	0	2	1	1	1	1	1	1	1	1	4	1
22	2	2	1	2	5	7	1	2	0	3	3	3	5	3	2	5	2	2	0		1	4	2	1	2	2	0	2	0	1	1	1	1	1	-1	1	2	1
21	1	2	1	2	3	6	2	1	1	3	3	4	4	4	1	1	2	2	1	2	1	4	1	0	2	2	1	2	1	1	1	0	1	-1	1	1	2	1
21	1	2	1	2	4	7	1	2	0	3	4	2	5	4	1	5	1	2	1	3	1	4	2	2	2	2	2	2	0	1	1	1	1	1	-1	1	2	1
22	2	2	1	2	2	7	1	2	0	3	2	2	5	2	3	5	1	3	1	2	0	4	0	2	0	2	2	2	1	1	1	1	1	1	1	1	4	1
